# Supplementary material for: Gene-level Integrated Metric of negative Selection (GIMS) Prioritizes Candidate Genes for Nephrotic Syndrome
Source: PLoS One. 2013 Nov 18;8(11):e81062. doi: 10.1371/journal.pone.0081062 (PMC3832435; doi:10.1371/journal.pone.0081062)
Supplement: Table S1 — GIMS scores derived for 20,079 human genes. (XLS) [file pone.0081062.s001.xls]

## Sheet: GIMNS.txt
Gene Symbol	GENCODE Gene ID	Transcript ID	GIMS
MARCH1	ENSG00000145416.9	ENST00000514618.1	0.494472
MARC1	ENSG00000186205.8	ENST00000366910.5	0.706385
MOSC2	ENSG00000117791.11	ENST00000366913.3	0.568181
MARCH2	ENSG00000099785.5	ENST00000215555.2	0.648464
MARCH3	ENSG00000173926.5	ENST00000308660.5	0.496066
MARCH4	ENSG00000144583.4	ENST00000273067.4	0.188829
MARCH5	ENSG00000198060.4	ENST00000358935.2	0.0624782
MARCH6	ENSG00000145495.9	ENST00000274140.4	0.0402161
MARCH7	ENSG00000136536.9	ENST00000259050.3	0.656183
MARCH8	ENSG00000165406.9	ENST00000319836.3	0.764057
MARCH9	ENSG00000139266.5	ENST00000266643.5	0.176827
MARCH10	ENSG00000173838.7	ENST00000583600.1	0.857289
MARCH11	ENSG00000183654.7	ENST00000332432.7	0.350192
SEPT1	ENSG00000180096.7	ENST00000321367.3	0.0916131
SEPT2	ENSG00000168385.13	ENST00000401990.1	0.0866328
SEPT3	ENSG00000100167.15	ENST00000396426.3	0.136137
SEPT4	ENSG00000108387.10	ENST00000457347.2	0.372952
SEPT5	ENSG00000184702.13	ENST00000383045.3	0.105608
SEPT6	ENSG00000125354.18	ENST00000394617.2	0.0521689
SEPT7	ENSG00000122545.12	ENST00000399034.2	0.0965437
SEPT8	ENSG00000164402.9	ENST00000378719.2	0.052916
SEPT9	ENSG00000184640.12	ENST00000427177.1	0.356168
SEPT10	ENSG00000186522.10	ENST00000356688.4	0.526695
SEPT11	ENSG00000138758.7	ENST00000510515.1	0.180861
SEPT12	ENSG00000140623.9	ENST00000268231.8	0.384058
SEPT14	ENSG00000154997.8	ENST00000388975.3	0.526744
DEC1	ENSG00000173077.10	ENST00000374016.1	0.991708
A1BG	ENSG00000121410.6	ENST00000263100.2	0.680587
A1CF	ENSG00000148584.9	ENST00000282641.2	0.242666
A2LD1	ENSG00000134864.5	ENST00000376250.1	0.768838
A2M	ENSG00000175899.10	ENST00000318602.7	0.652199
A2ML1	ENSG00000166535.15	ENST00000299698.7	0.889511
A4GALT	ENSG00000128274.11	ENST00000249005.2	0.817994
A4GNT	ENSG00000118017.3	ENST00000236709.3	0.714752
AAAS	ENSG00000094914.8	ENST00000209873.4	0.456223
AACS	ENSG00000081760.12	ENST00000316519.6	0.481274
AADAC	ENSG00000114771.8	ENST00000232892.6	0.765999
AADACL2	ENSG00000197953.5	ENST00000356517.3	0.575701
AADACL3	ENSG00000188984.7	ENST00000359318.5	0.827158
AADACL4	ENSG00000204518.2	ENST00000376221.1	0.610962
AADAT	ENSG00000109576.9	ENST00000509167.1	0.307062
AAED1	ENSG00000158122.7	ENST00000375234.3	0.874969
AAGAB	ENSG00000103591.8	ENST00000261880.5	0.5381
AAK1	ENSG00000115977.13	ENST00000409085.3	0.332213
AAMP	ENSG00000127837.5	ENST00000444053.1	0.22145
AANAT	ENSG00000129673.5	ENST00000250615.3	0.76575
AAR2	ENSG00000131043.7	ENST00000397286.3	0.168758
AARD	ENSG00000205002.3	ENST00000378279.3	0.993102
AARS	ENSG00000090861.10	ENST00000261772.7	0.103516
AARS2	ENSG00000124608.4	ENST00000244571.4	0.713208
AARSD1	ENSG00000266967.1	ENST00000441280.2	0.511903
AARSD1	ENSG00000108825.12	ENST00000409399.1	0.597814
AASDH	ENSG00000157426.8	ENST00000205214.6	0.823721
AASDHPPT	ENSG00000149313.6	ENST00000278618.4	0.285049
AASS	ENSG00000008311.10	ENST00000393376.1	0.0338911
AATF	ENSG00000108270.6	ENST00000225402.5	0.559615
AATK	ENSG00000181409.7	ENST00000326724.4	0.904851
ABAT	ENSG00000183044.7	ENST00000567812.1	0.393471
ABCA1	ENSG00000165029.11	ENST00000374736.3	0.299193
ABCA10	ENSG00000154263.12	ENST00000269081.4	0.835027
ABCA12	ENSG00000144452.10	ENST00000272895.7	0.46454
ABCA13	ENSG00000179869.10	ENST00000435803.1	0.939663
ABCA2	ENSG00000107331.11	ENST00000265662.5	0.28724
ABCA3	ENSG00000167972.8	ENST00000301732.5	0.189925
ABCA4	ENSG00000198691.7	ENST00000370225.3	0.637606
ABCA5	ENSG00000154265.11	ENST00000392677.2	0.439738
ABCA6	ENSG00000154262.8	ENST00000284425.2	0.616191
ABCA7	ENSG00000064687.8	ENST00000263094.6	0.733129
ABCA8	ENSG00000141338.9	ENST00000430352.2	0.798571
ABCA9	ENSG00000154258.12	ENST00000340001.4	0.688804
ABCB1	ENSG00000085563.9	ENST00000265724.3	0.540092
ABCB10	ENSG00000135776.4	ENST00000344517.4	0.813512
ABCB11	ENSG00000073734.8	ENST00000263817.6	0.288535
ABCB4	ENSG00000005471.11	ENST00000265723.4	0.438991
ABCB5	ENSG00000004846.12	ENST00000404938.2	0.643334
ABCB6	ENSG00000115657.8	ENST00000265316.3	0.621072
ABCB7	ENSG00000131269.11	ENST00000253577.3	0.339384
ABCB8	ENSG00000197150.8	ENST00000297504.6	0.733627
ABCB9	ENSG00000150967.12	ENST00000442028.2	0.0611833
ABCC1	ENSG00000103222.14	ENST00000399408.2	0.224438
ABCC10	ENSG00000124574.9	ENST00000372530.4	0.354973
ABCC11	ENSG00000121270.11	ENST00000356608.2	0.950819
ABCC12	ENSG00000140798.11	ENST00000311303.3	0.762613
ABCC2	ENSG00000023839.6	ENST00000370449.4	0.590791
ABCC3	ENSG00000108846.11	ENST00000285238.8	0.433114
ABCC4	ENSG00000125257.9	ENST00000376887.4	0.602694
ABCC5	ENSG00000114770.12	ENST00000334444.6	0.186389
ABCC6	ENSG00000091262.10	ENST00000205557.7	0.644081
ABCC8	ENSG00000006071.7	ENST00000302539.4	0.4114
ABCC9	ENSG00000069431.6	ENST00000261200.4	0.0135714
ABCD1	ENSG00000101986.7	ENST00000218104.3	0.105359
ABCD2	ENSG00000173208.3	ENST00000308666.3	0.41394
ABCD3	ENSG00000117528.7	ENST00000454898.2	0.0577469
ABCD4	ENSG00000119688.15	ENST00000356924.4	0.764455
ABCE1	ENSG00000164163.6	ENST00000296577.4	0.0426067
ABCF1	ENSG00000204574.7	ENST00000326195.8	0.327481
ABCF2	ENSG00000033050.3	ENST00000222388.2	0.20128
ABCF3	ENSG00000161204.7	ENST00000429586.2	0.435455
ABCG1	ENSG00000160179.13	ENST00000398437.1	0.679192
ABCG2	ENSG00000118777.6	ENST00000237612.3	0.61141
ABCG4	ENSG00000172350.5	ENST00000307417.3	0.277379
ABCG5	ENSG00000138075.7	ENST00000260645.1	0.689302
ABCG8	ENSG00000143921.6	ENST00000272286.2	0.681533
ABHD1	ENSG00000143994.9	ENST00000316470.4	0.689501
ABHD10	ENSG00000144827.4	ENST00000273359.3	0.433762
ABHD11	ENSG00000106077.14	ENST00000222800.3	0.762662
ABHD12	ENSG00000100997.13	ENST00000376542.3	0.585064
ABHD12B	ENSG00000131969.10	ENST00000337334.2	0.915658
ABHD13	ENSG00000139826.5	ENST00000375898.3	0.118457
ABHD14A	ENSG00000248487.4	ENST00000273596.3	0.907391
ABHD14A-ACY1	ENSG00000114786.11	ENST00000463937.1	0.706933
ABHD14B	ENSG00000114779.15	ENST00000361143.5	0.61898
ABHD15	ENSG00000168792.4	ENST00000307201.4	0.797077
ABHD16A	ENSG00000204427.7	ENST00000395952.3	0.430325
ABHD16B	ENSG00000183260.5	ENST00000369916.3	0.681633
ABHD2	ENSG00000140526.12	ENST00000352732.5	0.0855869
ABHD3	ENSG00000158201.5	ENST00000289119.2	0.237786
ABHD4	ENSG00000100439.6	ENST00000428304.2	0.141018
ABHD5	ENSG00000011198.3	ENST00000458276.2	0.430973
ABHD6	ENSG00000163686.9	ENST00000295962.4	0.25696
ABHD8	ENSG00000127220.4	ENST00000247706.2	0.557075
ABI1	ENSG00000136754.12	ENST00000355394.4	0.062279
ABI2	ENSG00000138443.10	ENST00000295851.4	0.0719906
ABI3	ENSG00000108798.4	ENST00000225941.1	0.72785
ABI3BP	ENSG00000154175.12	ENST00000471714.1	0.904154
ABL1	ENSG00000097007.12	ENST00000372348.2	0.221201
ABL2	ENSG00000143322.15	ENST00000502732.1	0.232158
ABLIM1	ENSG00000099204.13	ENST00000277895.4	0.512301
ABLIM2	ENSG00000163995.14	ENST00000447017.2	0.0955476
ABLIM3	ENSG00000173210.15	ENST00000309868.7	0.0700981
ABP1	ENSG00000002726.15	ENST00000416793.2	0.727651
ABR	ENSG00000159842.9	ENST00000302538.5	0.0958464
ABRA	ENSG00000174429.3	ENST00000311955.3	0.590244
ABRACL	ENSG00000146386.7	ENST00000367660.3	0.204418
ABT1	ENSG00000146109.3	ENST00000274849.1	0.66445
ABTB1	ENSG00000114626.13	ENST00000232744.8	0.158599
ABTB2	ENSG00000166016.4	ENST00000435224.2	0.475347
AC002310.11	ENSG00000261459.1	ENST00000569360.1	0.755366
AC002310.13	ENSG00000260869.1	ENST00000568114.1	0.957493
AC002398.9	ENSG00000188223.8	ENST00000591613.1	0.710469
AC002472.13	ENSG00000187905.6	ENST00000342608.4	0.865456
AC002511.4	ENSG00000205786.2	ENST00000536898.1	0.924075
AC003101.1	ENSG00000228768.1	ENST00000412403.1	0.551995
AC003102.1	ENSG00000214921.2	ENST00000399246.2	0.840057
AC003682.1	ENSG00000251369.2	ENST00000344222.4	0.785124
AC004148.1	ENSG00000215099.3	ENST00000399576.3	0.94569
AC004258.1	ENSG00000226593.2	ENST00000416408.2	0.99365
AC004381.6	ENSG00000005189.14	ENST00000261377.6	0.0983864
AC005003.1	ENSG00000213888.2	ENST00000504184.2	0.908935
AC005008.2	ENSG00000237896.2	ENST00000431501.1	0.84424
AC005035.1	ENSG00000233404.2	ENST00000414004.2	0.701753
AC005071.2	ENSG00000233389.2	ENST00000449355.2	0.533667
AC005324.8-001	ENSG00000255104.3	ENST00000413242.2	0.820957
AC005329.1	ENSG00000176936.3	ENST00000316083.2	0.948329
AC005481.5	ENSG00000222012.1	ENST00000409610.1	0.946935
AC005594.1	ENSG00000205790.1	ENST00000381796.1	0.79628
AC005609.1	ENSG00000249034.1	ENST00000502505.1	0.987773
AC005754.1	ENSG00000255622.1	ENST00000539533.1	0.763011
AC005838.1	ENSG00000181464.2	ENST00000312127.2	0.845436
AC005943.2	ENSG00000267059.1	ENST00000262946.4	0.479008
AC006116.20	ENSG00000267710.1	ENST00000586573.1	0.823921
AC006126.3	ENSG00000266958.1	ENST00000591569.1	0.597614
AC006132.1	ENSG00000267757.1	ENST00000593161.1	0.0297575
AC006372.1	ENSG00000236669.1	ENST00000444154.1	0.913865
AC006455.1	ENSG00000230000.1	ENST00000456890.1	0.54313
AC006465.3	ENSG00000219545.4	ENST00000433511.2	0.40881
AC006486.1	ENSG00000204957.1	ENST00000378108.1	0.862219
AC006538.4	ENSG00000267001.1	ENST00000586572.1	0.257707
AC006946.15	ENSG00000235478.1	ENST00000441544.1	0.639648
AC007308.1	ENSG00000230344.2	ENST00000535339.1	0.489342
AC007390.5	ENSG00000218739.4	ENST00000392061.2	0.700309
AC007401.2	ENSG00000217075.1	ENST00000406220.1	0.723119
AC007405.2	ENSG00000222033.1	ENST00000409786.1	0.987823
AC007405.7	ENSG00000204334.7	ENST00000409885.1	0.492081
AC007431.1	ENSG00000166329.2	ENST00000299415.2	0.85455
AC007557.1	ENSG00000223874.1	ENST00000456163.1	0.701853
AC007663.1	ENSG00000236499.1	ENST00000423736.1	0.965312
AC007731.1	ENSG00000188280.7	ENST00000434783.3	0.871184
AC007952.5	ENSG00000228157.2	ENST00000428928.1	0.506474
AC007952.6	ENSG00000197665.5	ENST00000399083.1	0.610812
AC008060.7	ENSG00000218672.1	ENST00000401499.1	0.945839
AC008073.5	ENSG00000115128.6	ENST00000233468.4	0.390981
AC008132.1	ENSG00000182824.6	ENST00000342888.3	0.603192
AC008132.13	ENSG00000182356.5	ENST00000342005.4	0.504432
AC008394.1	ENSG00000233828.2	ENST00000445770.2	0.94305
AC008537.2	ENSG00000256612.1	ENST00000541697.1	0.743887
AC008676.1	ENSG00000204823.3	ENST00000377571.3	0.936177
AC008687.1	ENSG00000225950.2	ENST00000451356.2	0.958638
AC008734.2	ENSG00000266991.1	ENST00000380951.5	0.157104
AC009113.1	ENSG00000205014.4	ENST00000378337.4	0.999676
AC009237.1	ENSG00000229689.1	ENST00000442128.1	0.905349
AC009336.1	ENSG00000175892.2	ENST00000313266.2	0.91775
AC009365.3	ENSG00000183470.5	ENST00000332558.4	0.471164
AC009403.2	ENSG00000216895.4	ENST00000401694.1	0.580084
AC009892.10	ENSG00000224730.1	ENST00000456337.1	0.945988
AC010325.1	ENSG00000180279.4	ENST00000326989.4	0.925071
AC010336.1	ENSG00000183248.5	ENST00000539422.1	0.890009
AC010336.2	ENSG00000214248.2	ENST00000539278.1	0.68736
AC010487.1	ENSG00000213793.2	ENST00000454258.1	0.739305
AC010536.1	ENSG00000205047.3	ENST00000446344.1	0.879152
AC010536.2	ENSG00000226180.2	ENST00000538868.1	0.929653
AC010547.9	ENSG00000261611.3	ENST00000561908.1	0.964665
AC010606.1	ENSG00000196589.3	ENST00000358469.3	0.453583
AC010642.1	ENSG00000267216.1	ENST00000591325.1	0.9936
AC010872.2	ENSG00000218819.3	ENST00000405799.1	0.65698
AC011239.1	ENSG00000224361.1	ENST00000430988.1	0.867747
AC011294.3	ENSG00000233539.2	ENST00000451905.1	0.944992
AC011298.2	ENSG00000219159.2	ENST00000407635.2	0.942502
AC011366.3	ENSG00000254106.1	ENST00000523446.1	0.770482
AC011443.1	ENSG00000183760.5	ENST00000331256.4	0.485457
AC011450.1	ENSG00000197813.3	ENST00000358234.3	0.698815
AC011484.1	ENSG00000204850.3	ENST00000377652.3	0.970342
AC011491.1	ENSG00000214347.4	ENST00000398173.3	0.324294
AC011497.1	ENSG00000213904.2	ENST00000457234.1	0.580333
AC011500.1	ENSG00000213922.1	ENST00000396843.1	0.909433
AC011537.1	ENSG00000225607.2	ENST00000412610.2	0.702749
AC011897.1	ENSG00000265629.1	ENST00000581929.1	0.863415
AC011997.1	ENSG00000222017.1	ENST00000409845.1	0.54308
AC012123.1	ENSG00000228835.1	ENST00000426194.1	0.224289
AC012215.1	ENSG00000233863.1	ENST00000437887.1	0.613203
AC012313.1	ENSG00000232098.1	ENST00000444227.1	0.74309
AC012318.1	ENSG00000224543.2	ENST00000418788.2	0.988022
AC012414.1	ENSG00000230031.5	ENST00000454856.3	0.0991832
AC013269.5	ENSG00000184761.7	ENST00000409259.1	0.170003
AC013461.1	ENSG00000091436.12	ENST00000375213.3	0.476443
AC015804.1	ENSG00000204283.2	ENST00000374983.2	0.924573
AC015987.2	ENSG00000236338.1	ENST00000416501.1	0.608322
AC016251.1	ENSG00000205148.1	ENST00000378936.1	0.587654
AC016586.1	ENSG00000205147.3	ENST00000535853.1	0.586957
AC016722.1	ENSG00000222005.4	ENST00000409912.1	0.881991
AC016722.2	ENSG00000239332.1	ENST00000422294.1	0.685467
AC016757.1	ENSG00000229377.2	ENST00000408994.2	0.911026
AC016757.3	ENSG00000186235.6	ENST00000409070.1	0.960631
AC017028.1	ENSG00000213828.1	ENST00000396489.1	0.916306
AC017104.2	ENSG00000233538.1	ENST00000370380.2	0.926167
AC018755.11	ENSG00000167765.2	ENST00000301439.2	0.983142
AC018816.3	ENSG00000235978.2	ENST00000449914.1	0.97343
AC019294.1	ENSG00000256530.1	ENST00000543887.1	0.820285
AC020907.1	ENSG00000179066.6	ENST00000313865.6	0.938219
AC020907.3	ENSG00000227392.1	ENST00000392227.2	0.923477
AC020922.1	ENSG00000267531.1	ENST00000539076.1	0.943847
AC021066.1	ENSG00000170442.6	ENST00000293525.5	0.589621
AC021218.2	ENSG00000204876.4	ENST00000377722.2	0.885029
AC021860.1	ENSG00000196355.2	ENST00000436901.1	0.936028
AC022415.1	ENSG00000188474.6	ENST00000339302.4	0.937821
AC022431.2	ENSG00000225940.1	ENST00000438651.1	0.929454
AC022498.1	ENSG00000213132.2	ENST00000392468.2	0.907739
AC022532.1	ENSG00000197604.4	ENST00000420338.2	0.711066
AC022692.1	ENSG00000214397.2	ENST00000378904.2	0.908287
AC022762.1	ENSG00000180909.1	ENST00000316506.1	0.795184
AC023469.1	ENSG00000222031.1	ENST00000409243.1	0.671722
AC023590.1	ENSG00000225885.1	ENST00000366457.2	0.751457
AC023632.1	ENSG00000212997.1	ENST00000391679.1	0.916654
AC024563.1	ENSG00000180081.9	ENST00000442497.2	0.945739
AC024592.12	ENSG00000267740.1	ENST00000592091.1	0.638055
AC024940.1	ENSG00000177340.4	ENST00000313737.4	0.825564
AC025278.1	ENSG00000204752.3	ENST00000377296.3	0.955351
AC026150.9	ENSG00000178115.10	ENST00000562783.1	0.492031
AC026703.1	ENSG00000181495.1	ENST00000326958.1	0.897131
AC027323.1	ENSG00000259141.1	ENST00000554351.1	0.834902
AC027763.2	ENSG00000215067.5	ENST00000575889.1	0.17603
AC037459.4	ENSG00000248235.2	ENST00000430850.2	0.670576
AC040160.1	ENSG00000237102.2	ENST00000454102.2	0.868046
AC051642.1	ENSG00000215298.3	ENST00000399967.3	0.999128
AC055811.1	ENSG00000214899.1	ENST00000255403.3	0.843543
AC062017.1	ENSG00000222020.2	ENST00000409526.1	0.668833
AC063977.1	ENSG00000171101.8	ENST00000341811.4	0.832536
AC064874.1	ENSG00000222007.2	ENST00000409661.1	0.779147
AC069154.2	ENSG00000163075.7	ENST00000413369.2	0.852806
AC069368.3	ENSG00000249240.2	ENST00000437723.1	0.0474874
AC073043.2	ENSG00000226124.2	ENST00000420128.1	0.526346
AC073082.1	ENSG00000205011.3	ENST00000378305.3	0.604188
AC073346.2	ENSG00000214194.4	ENST00000397764.3	0.532273
AC073610.1	ENSG00000224453.2	ENST00000456304.2	0.906992
AC073624.1	ENSG00000265096.1	ENST00000581579.1	0.647667
AC074091.13	ENSG00000205334.2	ENST00000379677.2	0.791997
AC074212.3	ENSG00000237452.2	ENST00000457052.2	0.85689
AC074389.6	ENSG00000205971.1	ENST00000382528.1	0.998332
AC078953.1	ENSG00000183657.2	ENST00000331659.2	0.872628
AC079341.1	ENSG00000226757.1	ENST00000424958.1	0.948528
AC079354.1	ENSG00000182329.6	ENST00000541917.1	0.951865
AC079612.1	ENSG00000196758.2	ENST00000358775.1	0.994895
AC083864.4	ENSG00000205745.2	ENST00000381493.2	0.551497
AC083883.1	ENSG00000214117.1	ENST00000397584.1	0.884282
AC084121.16	ENSG00000255378.1	ENST00000528972.1	0.359505
AC084219.2	ENSG00000267022.1	ENST00000591793.1	0.63666
AC087289.1	ENSG00000178932.2	ENST00000326348.2	0.800712
AC090616.2	ENSG00000214708.4	ENST00000398832.2	0.942751
AC091435.1	ENSG00000205783.4	ENST00000381778.3	0.999029
AC091801.1	ENSG00000217455.4	ENST00000402115.1	0.873674
AC092031.1	ENSG00000197851.3	ENST00000356686.1	0.957244
AC092067.1	ENSG00000213993.2	ENST00000397190.2	0.842248
AC092171.1	ENSG00000234432.2	ENST00000382426.3	0.915509
AC092327.1	ENSG00000168367.4	ENST00000304488.4	0.937024
AC092329.1	ENSG00000213971.1	ENST00000397094.1	0.81904
AC092535.1	ENSG00000181877.3	ENST00000314552.3	0.986379
AC092675.3	ENSG00000222000.3	ENST00000409490.1	0.501544
AC092687.4	ENSG00000232056.1	ENST00000418835.1	0.925469
AC092811.1	ENSG00000203691.2	ENST00000366845.2	0.561706
AC093510.2	ENSG00000259131.2	ENST00000556122.1	0.443996
AC093668.1	ENSG00000189093.5	ENST00000379336.4	0.575352
AC093726.4	ENSG00000220575.3	ENST00000543018.1	0.314582
AC093726.6	ENSG00000214106.3	ENST00000397551.2	0.938667
AC093802.1	ENSG00000220256.3	ENST00000407524.1	0.949176
AC097381.1	ENSG00000228919.2	ENST00000429019.2	0.911773
AC099489.1	ENSG00000188897.3	ENST00000344649.3	0.863016
AC099552.4	ENSG00000217825.2	ENST00000404289.1	0.943249
AC100803.1	ENSG00000226807.2	ENST00000430863.1	0.990064
AC102948.2	ENSG00000226364.1	ENST00000412360.1	0.52032
AC103588.1	ENSG00000230891.2	ENST00000451284.1	0.880895
AC103681.1	ENSG00000214934.4	ENST00000399269.2	0.811669
AC103702.1	ENSG00000263281.1	ENST00000576860.1	0.710369
AC104472.1	ENSG00000214919.2	ENST00000399242.2	0.878057
AC104532.2	ENSG00000267314.1	ENST00000588891.1	0.71266
AC105020.1	ENSG00000203392.2	ENST00000435356.1	0.369416
AC105052.1	ENSG00000205233.4	ENST00000542270.1	0.515439
AC106017.1	ENSG00000230493.2	ENST00000436914.1	0.588749
AC106722.1	ENSG00000229619.2	ENST00000445466.2	0.589845
AC106782.18	ENSG00000261359.2	ENST00000561916.2	0.199985
AC106873.4	ENSG00000228368.1	ENST00000420664.1	0.745829
AC106876.2	ENSG00000222001.2	ENST00000409905.1	0.959734
AC107021.1	ENSG00000232013.1	ENST00000422482.1	0.660914
AC108463.3	ENSG00000233488.2	ENST00000371162.4	0.784427
AC108938.5	ENSG00000257207.2	ENST00000547957.1	0.362568
AC109486.1	ENSG00000224838.2	ENST00000412930.2	0.535111
AC109829.1	ENSG00000233438.1	ENST00000447166.1	0.896833
AC110373.1	ENSG00000229450.2	ENST00000307499.5	0.925569
AC110491.1	ENSG00000233280.1	ENST00000419587.1	0.7025
AC110619.2	ENSG00000218416.3	ENST00000404327.3	0.940908
AC110781.3	ENSG00000176349.7	ENST00000402221.1	0.953309
AC111177.1	ENSG00000180913.2	ENST00000316517.2	0.675656
AC112502.1	ENSG00000258518.1	ENST00000483851.1	0.0993326
AC112715.2	ENSG00000224132.2	ENST00000445534.2	0.941257
AC112721.1	ENSG00000222022.1	ENST00000409162.1	0.633224
AC114546.1	ENSG00000212768.2	ENST00000391457.2	0.926117
AC114783.1	ENSG00000237524.3	ENST00000450035.1	0.663056
AC114947.1	ENSG00000177453.3	ENST00000326035.2	0.140321
AC115618.1	ENSG00000204620.2	ENST00000376775.2	0.627696
AC117834.1	ENSG00000212999.1	ENST00000391681.1	0.542432
AC118274.1	ENSG00000259662.1	ENST00000539570.2	0.981199
AC118759.1	ENSG00000228273.2	ENST00000379458.4	0.840654
AC120045.3	ENSG00000235153.1	ENST00000453651.1	0.486404
AC120194.1	ENSG00000213002.1	ENST00000391684.1	0.754395
AC124890.1	ENSG00000251695.2	ENST00000399333.3	0.505877
AC127496.1	ENSG00000175911.4	ENST00000321930.4	0.936077
AC129492.6	ENSG00000214999.3	ENST00000399413.3	0.992953
AC130352.1	ENSG00000205873.2	ENST00000357132.3	0.552742
AC131097.4	ENSG00000216921.3	ENST00000404031.1	0.670078
AC131180.1	ENSG00000188219.10	ENST00000356920.5	0.390831
AC131971.1	ENSG00000183562.2	ENST00000332881.2	0.739355
AC132186.1	ENSG00000247270.2	ENST00000544589.1	0.827357
AC132216.1	ENSG00000184566.2	ENST00000330381.2	0.621321
AC133485.1	ENSG00000205456.7	ENST00000354614.3	0.523432
AC133919.6	ENSG00000222019.2	ENST00000517889.1	0.998182
AC135050.1	ENSG00000232748.2	ENST00000417110.2	0.301634
AC135178.1	ENSG00000198150.2	ENST00000535173.1	0.540191
AC135352.1	ENSG00000170941.7	ENST00000445495.2	0.943747
AC138035.1	ENSG00000250765.1	ENST00000509192.1	0.690547
AC138035.2	ENSG00000238035.2	ENST00000456544.2	0.196897
AC138430.4	ENSG00000267629.1	ENST00000586064.1	0.962125
AC138647.1	ENSG00000226490.1	ENST00000427937.1	0.508765
AC138969.4	ENSG00000183889.8	ENST00000331436.4	0.0396683
AC139100.2	ENSG00000267270.1	ENST00000586421.1	0.816101
AC139426.2	ENSG00000233812.2	ENST00000435655.2	0.499701
AC140481.2	ENSG00000183292.8	ENST00000409982.1	0.224787
AC144568.2	ENSG00000253896.2	ENST00000518652.1	0.742691
AC145291.1	ENSG00000204775.4	ENST00000377412.4	0.0737338
AC145676.2	ENSG00000249852.1	ENST00000514988.1	0.951716
AC174470.1	ENSG00000215621.2	ENST00000457257.1	0.475646
AC226150.4	ENSG00000255748.1	ENST00000545350.1	0.885677
ACAA1	ENSG00000060971.12	ENST00000333167.8	0.59866
ACAA2	ENSG00000167315.12	ENST00000285093.9	0.349744
ACACA	ENSG00000132142.15	ENST00000353139.5	0.00291349
ACACB	ENSG00000076555.11	ENST00000338432.7	0.177424
ACAD10	ENSG00000111271.9	ENST00000455480.2	0.745281
ACAD11	ENSG00000240303.3	ENST00000264990.6	0.525151
ACAD8	ENSG00000151498.7	ENST00000281182.4	0.510508
ACAD9	ENSG00000177646.13	ENST00000308982.7	0.663654
ACADL	ENSG00000115361.3	ENST00000233710.3	0.41145
ACADM	ENSG00000117054.8	ENST00000370834.5	0.185891
ACADS	ENSG00000122971.4	ENST00000242592.4	0.577394
ACADSB	ENSG00000196177.7	ENST00000358776.4	0.653842
ACADVL	ENSG00000072778.14	ENST00000543245.2	0.535062
ACAN	ENSG00000157766.11	ENST00000439576.2	0.411848
ACAP1	ENSG00000072818.6	ENST00000158762.3	0.423652
ACAP2	ENSG00000114331.8	ENST00000326793.6	0.0549579
ACAP3	ENSG00000131584.13	ENST00000354700.5	0.357961
ACAT1	ENSG00000075239.9	ENST00000265838.4	0.303327
ACAT2	ENSG00000120437.7	ENST00000541436.1	0.416131
ACBD3	ENSG00000182827.8	ENST00000366812.5	0.308158
ACBD4	ENSG00000181513.10	ENST00000431281.1	0.752552
ACBD5	ENSG00000107897.14	ENST00000375888.1	0.500398
ACBD6	ENSG00000135847.4	ENST00000367595.3	0.201429
ACBD7	ENSG00000176244.6	ENST00000356189.5	0.399248
ACCS	ENSG00000110455.9	ENST00000263776.8	0.709722
ACCSL	ENSG00000205126.2	ENST00000378832.1	0.901165
ACD	ENSG00000102977.8	ENST00000393919.4	0.642089
ACE	ENSG00000159640.10	ENST00000290866.4	0.554435
ACE2	ENSG00000130234.6	ENST00000252519.3	0.353479
ACER1	ENSG00000167769.3	ENST00000301452.3	0.548558
ACER2	ENSG00000177076.4	ENST00000340967.2	0.283455
ACER3	ENSG00000078124.6	ENST00000532485.1	0.575651
ACHE	ENSG00000087085.9	ENST00000302913.4	0.354176
ACIN1	ENSG00000100813.9	ENST00000262710.1	0.41887
ACLY	ENSG00000131473.12	ENST00000352035.2	0.00336172
ACMSD	ENSG00000153086.9	ENST00000356140.5	0.271503
ACN9	ENSG00000196636.7	ENST00000432641.2	0.841352
ACO1	ENSG00000122729.12	ENST00000309951.5	0.149783
ACO2	ENSG00000100412.11	ENST00000396512.3	0.0607849
ACOT1	ENSG00000184227.3	ENST00000311148.4	0.552044
ACOT11	ENSG00000162390.12	ENST00000371316.3	0.661512
ACOT12	ENSG00000172497.4	ENST00000307624.3	0.64433
ACOT13	ENSG00000112304.5	ENST00000230048.3	0.878206
ACOT2	ENSG00000119673.10	ENST00000238651.5	0.665994
ACOT4	ENSG00000177465.4	ENST00000326303.4	0.619179
ACOT6	ENSG00000205669.2	ENST00000381139.1	0.791847
ACOT7	ENSG00000097021.14	ENST00000377855.2	0.314383
ACOT8	ENSG00000101473.12	ENST00000217455.4	0.109891
ACOT9	ENSG00000123130.12	ENST00000379303.5	0.676802
ACOX1	ENSG00000161533.6	ENST00000293217.5	0.535609
ACOX2	ENSG00000168306.8	ENST00000302819.5	0.564047
ACOX3	ENSG00000087008.10	ENST00000356406.4	0.571816
ACOXL	ENSG00000153093.14	ENST00000439055.1	0.924324
ACP1	ENSG00000143727.11	ENST00000272065.5	0.364535
ACP2	ENSG00000134575.5	ENST00000256997.3	0.368768
ACP5	ENSG00000102575.6	ENST00000218758.5	0.749564
ACP6	ENSG00000162836.6	ENST00000369238.5	0.757732
ACPL2	ENSG00000155893.7	ENST00000286353.4	0.120698
ACPP	ENSG00000014257.11	ENST00000351273.7	0.154863
ACPT	ENSG00000142513.4	ENST00000270593.1	0.777902
ACR	ENSG00000100312.6	ENST00000216139.5	0.83164
ACRBP	ENSG00000111644.3	ENST00000229243.2	0.759475
ACRC	ENSG00000147174.7	ENST00000373695.1	0.735918
ACRV1	ENSG00000134940.8	ENST00000533904.1	0.827656
ACSBG1	ENSG00000103740.5	ENST00000258873.4	0.624209
ACSBG2	ENSG00000130377.9	ENST00000252669.5	0.920638
ACSF2	ENSG00000167107.8	ENST00000427954.2	0.527342
ACSF3	ENSG00000176715.11	ENST00000317447.4	0.794238
ACSL1	ENSG00000151726.8	ENST00000281455.2	0.0906171
ACSL3	ENSG00000123983.9	ENST00000357430.3	0.0591414
ACSL4	ENSG00000068366.14	ENST00000340800.2	0.0353852
ACSL5	ENSG00000197142.6	ENST00000356116.1	0.55812
ACSL6	ENSG00000164398.8	ENST00000296869.4	0.0648688
ACSM1	ENSG00000166743.5	ENST00000307493.4	0.778799
ACSM2A	ENSG00000183747.7	ENST00000219054.6	0.903257
ACSM2B	ENSG00000066813.10	ENST00000329697.6	0.884382
ACSM3	ENSG00000005187.7	ENST00000289416.5	0.367025
ACSM4	ENSG00000215009.5	ENST00000399422.4	0.509463
ACSM5	ENSG00000183549.6	ENST00000331849.4	0.590542
ACSS1	ENSG00000154930.10	ENST00000323482.4	0.519872
ACSS2	ENSG00000131069.14	ENST00000253382.5	0.261741
ACSS3	ENSG00000111058.3	ENST00000548058.1	0.186538
ACTA1	ENSG00000143632.9	ENST00000366684.3	0.0278151
ACTA2	ENSG00000107796.8	ENST00000224784.6	0.000622541
ACTB	ENSG00000075624.9	ENST00000331789.5	0.0390209
ACTBL2	ENSG00000169067.2	ENST00000423391.1	0.0764729
ACTC1	ENSG00000159251.6	ENST00000290378.4	0.0113302
ACTG1	ENSG00000184009.4	ENST00000571327.1	0.20636
ACTG2	ENSG00000163017.9	ENST00000345517.3	0.0118283
ACTL10	ENSG00000182584.4	ENST00000330271.4	0.413591
ACTL6A	ENSG00000136518.11	ENST00000429709.2	0.0680064
ACTL6B	ENSG00000077080.5	ENST00000160382.5	0.0183525
ACTL7A	ENSG00000187003.5	ENST00000333999.3	0.405025
ACTL7B	ENSG00000148156.6	ENST00000374667.3	0.487599
ACTL8	ENSG00000117148.6	ENST00000375406.1	0.912969
ACTL9	ENSG00000181786.3	ENST00000324436.3	0.883386
ACTN1	ENSG00000072110.9	ENST00000538545.2	0.344913
ACTN2	ENSG00000077522.8	ENST00000366578.4	0.0482345
ACTN3	ENSG00000248746.1	ENST00000502692.1	0.811121
ACTN4	ENSG00000130402.7	ENST00000252699.2	0.28978
ACTR10	ENSG00000131966.7	ENST00000254286.4	0.185393
ACTR1A	ENSG00000138107.6	ENST00000369905.4	0.00107077
ACTR1B	ENSG00000115073.5	ENST00000289228.5	0.0928084
ACTR2	ENSG00000138071.9	ENST00000377982.4	0.0131232
ACTR3	ENSG00000115091.6	ENST00000263238.2	0.0734349
ACTR3B	ENSG00000133627.12	ENST00000256001.8	0.143857
ACTR3C	ENSG00000106526.6	ENST00000477871.1	0.098735
ACTR5	ENSG00000101442.8	ENST00000243903.4	0.352582
ACTR6	ENSG00000075089.5	ENST00000188312.2	0.0593904
ACTR8	ENSG00000113812.9	ENST00000335754.3	0.316525
ACTRT1	ENSG00000123165.7	ENST00000371124.3	0.670825
ACTRT2	ENSG00000169717.5	ENST00000378404.2	0.579635
ACTRT3	ENSG00000184378.1	ENST00000330368.1	0.648812
ACVR1	ENSG00000115170.9	ENST00000263640.3	0.111036
ACVR1B	ENSG00000135503.7	ENST00000541224.1	0.139873
ACVR1C	ENSG00000123612.10	ENST00000243349.7	0.416032
ACVR2A	ENSG00000121989.10	ENST00000241416.7	0.0318492
ACVR2B	ENSG00000114739.8	ENST00000352511.3	0.195553
ACVRL1	ENSG00000139567.8	ENST00000550683.1	0.362643
ACY1	ENSG00000243989.3	ENST00000458031.2	0.745331
ACY3	ENSG00000132744.3	ENST00000255082.3	0.859629
ACYP1	ENSG00000119640.4	ENST00000555463.1	0.384456
ACYP2	ENSG00000170634.7	ENST00000394666.3	0.257458
ADA	ENSG00000196839.8	ENST00000372874.4	0.637009
ADAD1	ENSG00000164113.6	ENST00000296513.2	0.129364
ADAD2	ENSG00000140955.6	ENST00000268624.3	0.893894
ADAL	ENSG00000168803.10	ENST00000422466.2	0.566288
ADAM10	ENSG00000137845.9	ENST00000260408.3	0.275138
ADAM11	ENSG00000073670.9	ENST00000200557.6	0.0856367
ADAM12	ENSG00000148848.9	ENST00000368679.4	0.473903
ADAM15	ENSG00000143537.8	ENST00000356955.2	0.284302
ADAM17	ENSG00000151694.8	ENST00000310823.3	0.490587
ADAM18	ENSG00000168619.10	ENST00000265707.5	0.895637
ADAM19	ENSG00000135074.11	ENST00000517905.1	0.672867
ADAM2	ENSG00000104755.10	ENST00000265708.4	0.022287
ADAM20	ENSG00000134007.2	ENST00000256389.2	0.524603
ADAM21	ENSG00000139985.4	ENST00000267499.3	0.918298
ADAM22	ENSG00000008277.10	ENST00000265727.7	0.230714
ADAM23	ENSG00000114948.8	ENST00000264377.3	0.068106
ADAM28	ENSG00000042980.8	ENST00000265769.4	0.795333
ADAM29	ENSG00000168594.10	ENST00000359240.3	0.788112
ADAM30	ENSG00000134249.6	ENST00000369400.1	0.688904
ADAM32	ENSG00000197140.10	ENST00000379907.4	0.760421
ADAM33	ENSG00000149451.12	ENST00000356518.2	0.644728
ADAM7	ENSG00000069206.11	ENST00000380789.1	0.728448
ADAM8	ENSG00000151651.11	ENST00000445355.3	0.82158
ADAM9	ENSG00000168615.7	ENST00000487273.2	0.212685
ADAMDEC1	ENSG00000134028.10	ENST00000256412.4	0.894542
ADAMTS1	ENSG00000154734.9	ENST00000284984.2	0.516335
ADAMTS10	ENSG00000142303.7	ENST00000270328.4	0.365382
ADAMTS12	ENSG00000151388.6	ENST00000504830.1	0.676851
ADAMTS13	ENSG00000160323.14	ENST00000371929.3	0.868992
ADAMTS14	ENSG00000138316.6	ENST00000373208.1	0.717989
ADAMTS15	ENSG00000166106.2	ENST00000299164.2	0.332113
ADAMTS16	ENSG00000145536.11	ENST00000274181.7	0.540739
ADAMTS17	ENSG00000140470.9	ENST00000268070.4	0.493625
ADAMTS18	ENSG00000140873.11	ENST00000282849.5	0.511604
ADAMTS19	ENSG00000145808.4	ENST00000274487.4	0.377185
ADAMTS2	ENSG00000087116.9	ENST00000251582.7	0.485109
ADAMTS20	ENSG00000173157.12	ENST00000389420.3	0.542482
ADAMTS3	ENSG00000156140.4	ENST00000286657.4	0.301484
ADAMTS4	ENSG00000158859.8	ENST00000367996.4	0.607027
ADAMTS5	ENSG00000154736.5	ENST00000284987.5	0.492779
ADAMTS6	ENSG00000049192.10	ENST00000381055.3	0.110688
ADAMTS7	ENSG00000136378.10	ENST00000388820.4	0.78104
ADAMTS8	ENSG00000134917.9	ENST00000257359.6	0.685816
ADAMTS9	ENSG00000163638.9	ENST00000498707.1	0.461701
ADAMTSL1	ENSG00000178031.10	ENST00000380548.4	0.414886
ADAMTSL2	ENSG00000197859.5	ENST00000393061.3	0.33286
ADAMTSL3	ENSG00000156218.8	ENST00000286744.5	0.630684
ADAMTSL4	ENSG00000143382.9	ENST00000369039.5	0.724314
ADAMTSL5	ENSG00000185761.6	ENST00000413997.2	0.679989
ADAP1	ENSG00000105963.8	ENST00000539900.1	0.667787
ADAP2	ENSG00000184060.6	ENST00000580525.1	0.183102
ADAR	ENSG00000160710.11	ENST00000292205.5	0.480676
ADARB1	ENSG00000197381.11	ENST00000360697.3	0.128368
ADARB2	ENSG00000185736.11	ENST00000381312.1	0.46952
ADAT1	ENSG00000065457.6	ENST00000307921.3	0.746427
ADAT2	ENSG00000189007.10	ENST00000237283.8	0.432218
ADAT3	ENSG00000213638.3	ENST00000329478.2	0.711266
ADC	ENSG00000142920.12	ENST00000373441.1	0.692141
ADCK1	ENSG00000063761.11	ENST00000238561.5	0.0823497
ADCK2	ENSG00000133597.5	ENST00000072869.4	0.918397
ADCK3	ENSG00000163050.11	ENST00000366777.3	0.470815
ADCK4	ENSG00000123815.6	ENST00000324464.3	0.620673
ADCK5	ENSG00000173137.6	ENST00000308860.6	0.242218
ADCY1	ENSG00000164742.10	ENST00000297323.7	0.381219
ADCY10	ENSG00000143199.12	ENST00000367851.4	0.687908
ADCY2	ENSG00000078295.11	ENST00000338316.4	0.327581
ADCY3	ENSG00000138031.9	ENST00000260600.5	0.271453
ADCY4	ENSG00000129467.9	ENST00000310677.4	0.482071
ADCY5	ENSG00000173175.10	ENST00000462833.1	0.0228846
ADCY6	ENSG00000174233.7	ENST00000307885.4	0.429329
ADCY7	ENSG00000121281.7	ENST00000254235.3	0.0112306
ADCY8	ENSG00000155897.5	ENST00000286355.5	0.21398
ADCY9	ENSG00000162104.5	ENST00000294016.3	0.384705
ADCYAP1	ENSG00000141433.8	ENST00000450565.3	0.783978
ADCYAP1R1	ENSG00000078549.10	ENST00000409489.1	0.152821
ADD1	ENSG00000087274.12	ENST00000264758.7	0.546715
ADD2	ENSG00000075340.16	ENST00000264436.3	0.381867
ADD3	ENSG00000148700.8	ENST00000356080.4	0.130011
ADGB	ENSG00000118492.12	ENST00000397944.3	0.781787
ADH1A	ENSG00000187758.3	ENST00000209668.2	0.18365
ADH1B	ENSG00000196616.8	ENST00000305046.8	0.60892
ADH1C	ENSG00000248144.1	ENST00000515683.1	0.840007
ADH4	ENSG00000198099.4	ENST00000423445.1	0.736566
ADH5	ENSG00000197894.6	ENST00000296412.8	0.39621
ADH6	ENSG00000172955.13	ENST00000394899.2	0.798073
ADH7	ENSG00000196344.7	ENST00000476959.1	0.564396
ADHFE1	ENSG00000147576.11	ENST00000396623.3	0.208601
ADI1	ENSG00000182551.7	ENST00000327435.4	0.567185
ADIG	ENSG00000182035.7	ENST00000537425.1	0.552991
ADIPOQ	ENSG00000181092.5	ENST00000320741.2	0.326087
ADIPOR1	ENSG00000159346.8	ENST00000340990.5	0.0408138
ADIPOR2	ENSG00000006831.9	ENST00000357103.4	0.378978
ADK	ENSG00000156110.8	ENST00000286621.2	0.127372
ADM	ENSG00000148926.5	ENST00000278175.5	0.737562
ADM2	ENSG00000128165.7	ENST00000362068.2	0.44686
ADNP	ENSG00000101126.9	ENST00000349014.3	0.0902684
ADNP2	ENSG00000101544.4	ENST00000262198.4	0.417675
ADO	ENSG00000181915.3	ENST00000373783.1	0.744285
ADORA1	ENSG00000163485.11	ENST00000309502.3	0.118507
ADORA2A	ENSG00000128271.12	ENST00000337539.6	0.740201
ADORA2B	ENSG00000170425.3	ENST00000304222.2	0.250486
ADORA3	ENSG00000121933.13	ENST00000369716.4	0.842647
ADPGK	ENSG00000159322.12	ENST00000311669.8	0.562404
ADPRH	ENSG00000144843.7	ENST00000357003.3	0.108646
ADPRHL1	ENSG00000153531.7	ENST00000375418.3	0.315379
ADPRHL2	ENSG00000116863.9	ENST00000373178.4	0.454928
ADPRM	ENSG00000170222.10	ENST00000379774.4	0.659769
ADRA1A	ENSG00000120907.13	ENST00000380586.1	0.801708
ADRA1B	ENSG00000170214.3	ENST00000306675.3	0.181807
ADRA1D	ENSG00000171873.6	ENST00000379453.4	0.686862
ADRA2A	ENSG00000150594.5	ENST00000280155.2	0.107998
ADRA2B	ENSG00000222040.3	ENST00000409345.3	0.603641
ADRA2C	ENSG00000184160.6	ENST00000330055.5	0.36832
ADRB1	ENSG00000043591.4	ENST00000369295.2	0.763957
ADRB2	ENSG00000169252.4	ENST00000305988.4	0.67207
ADRB3	ENSG00000188778.3	ENST00000345060.3	0.391678
ADRBK1	ENSG00000173020.6	ENST00000308595.5	0.106604
ADRBK2	ENSG00000100077.8	ENST00000324198.4	0.0750784
ADRM1	ENSG00000130706.8	ENST00000253003.2	0.375093
ADSL	ENSG00000239900.5	ENST00000454266.2	0.184596
ADSS	ENSG00000035687.9	ENST00000366535.3	0.152772
ADSSL1	ENSG00000185100.5	ENST00000332972.5	0.747472
ADTRP	ENSG00000111863.7	ENST00000379413.2	0.728099
AE000662.92	ENSG00000259003.1	ENST00000557595.1	0.924722
AEBP1	ENSG00000106624.4	ENST00000223357.3	0.547612
AEBP2	ENSG00000139154.10	ENST00000398864.3	0.0684546
AEN	ENSG00000181026.13	ENST00000379231.3	0.935032
AES	ENSG00000104964.10	ENST00000221561.8	0.388291
AF127577.1	ENSG00000256895.1	ENST00000544664.1	0.739205
AF131215.5	ENSG00000215346.3	ENST00000400102.3	0.916903
AF165138.7	ENSG00000243440.1	ENST00000400562.1	0.90495
AF196779.12	ENSG00000250232.1	ENST00000376358.3	0.398352
AFAP1	ENSG00000196526.6	ENST00000382543.3	0.468226
AFAP1L1	ENSG00000157510.9	ENST00000296721.4	0.433463
AFAP1L2	ENSG00000169129.9	ENST00000545353.1	0.66191
AFF1	ENSG00000172493.16	ENST00000395146.4	0.248892
AFF2	ENSG00000155966.9	ENST00000370460.2	0.0305045
AFF3	ENSG00000144218.13	ENST00000356421.2	0.480178
AFF4	ENSG00000072364.8	ENST00000265343.5	0.0762737
AFG3L2	ENSG00000141385.5	ENST00000269143.3	0.0478859
AFM	ENSG00000079557.3	ENST00000226355.3	0.738209
AFMID	ENSG00000183077.11	ENST00000327898.5	0.719383
AFP	ENSG00000081051.3	ENST00000226359.2	0.524951
AFTPH	ENSG00000119844.10	ENST00000422803.1	0.480925
AGA	ENSG00000038002.4	ENST00000264595.2	0.563898
AGAP1	ENSG00000157985.12	ENST00000409538.1	0.0754271
AGAP10	ENSG00000204172.7	ENST00000413193.2	0.0585438
AGAP2	ENSG00000135439.6	ENST00000547588.1	0.532721
AGAP3	ENSG00000133612.14	ENST00000397238.2	0.0913143
AGAP4	ENSG00000188234.9	ENST00000448048.2	0.03165
AGAP5	ENSG00000172650.7	ENST00000374094.4	0.0514219
AGAP6	ENSG00000204149.4	ENST00000374056.3	0.716594
AGAP7	ENSG00000204169.6	ENST00000374095.5	0.700807
AGAP8	ENSG00000174194.10	ENST00000425119.2	0.0515713
AGAP9	ENSG00000198035.9	ENST00000453919.1	0.037975
AGBL1	ENSG00000166748.8	ENST00000441037.2	0.843792
AGBL2	ENSG00000165923.11	ENST00000357610.3	0.596768
AGBL3	ENSG00000146856.10	ENST00000458078.1	0.814757
AGBL4	ENSG00000186094.12	ENST00000371839.1	0.523159
AGBL5	ENSG00000084693.11	ENST00000360131.4	0.238284
AGER	ENSG00000204305.9	ENST00000375070.3	0.500498
AGFG1	ENSG00000173744.12	ENST00000409979.2	0.0393695
AGFG2	ENSG00000106351.8	ENST00000300176.4	0.696175
AGGF1	ENSG00000164252.8	ENST00000312916.7	0.524802
AGK	ENSG00000006530.11	ENST00000355413.4	0.152722
AGL	ENSG00000162688.11	ENST00000294724.4	0.431869
AGMAT	ENSG00000116771.5	ENST00000375826.3	0.545819
AGMO	ENSG00000187546.9	ENST00000342526.3	0.75066
AGPAT1	ENSG00000204310.6	ENST00000336984.6	0.198043
AGPAT2	ENSG00000169692.8	ENST00000371696.2	0.362493
AGPAT3	ENSG00000160216.13	ENST00000291572.8	0.479332
AGPAT4	ENSG00000026652.9	ENST00000320285.4	0.508566
AGPAT5	ENSG00000155189.7	ENST00000285518.6	0.655834
AGPAT6	ENSG00000158669.7	ENST00000396987.3	0.154963
AGPAT9	ENSG00000138678.6	ENST00000264409.4	0.438891
AGPHD1	ENSG00000188266.9	ENST00000388988.4	0.666243
AGPS	ENSG00000018510.8	ENST00000264167.4	0.0304547
AGR2	ENSG00000106541.7	ENST00000419572.2	0.503934
AGR3	ENSG00000173467.4	ENST00000310398.2	0.536506
AGRN	ENSG00000188157.9	ENST00000379370.2	0.39626
AGRP	ENSG00000159723.4	ENST00000290953.2	0.80639
AGT	ENSG00000135744.7	ENST00000366667.4	0.800314
AGTPBP1	ENSG00000135049.11	ENST00000376109.3	0.0349868
AGTR1	ENSG00000144891.13	ENST00000349243.3	0.172045
AGTR2	ENSG00000180772.6	ENST00000371906.4	0.555033
AGTRAP	ENSG00000177674.10	ENST00000314340.5	0.537153
AGXT	ENSG00000172482.4	ENST00000307503.3	0.658175
AGXT2	ENSG00000113492.9	ENST00000231420.6	0.484511
AGXT2L1	ENSG00000164089.4	ENST00000296486.3	0.639698
AGXT2L2	ENSG00000175309.10	ENST00000308158.5	0.349943
AHCTF1	ENSG00000153207.10	ENST00000366508.1	0.706136
AHCY	ENSG00000101444.7	ENST00000217426.2	0.207306
AHCYL1	ENSG00000168710.13	ENST00000369799.5	0.000771951
AHCYL2	ENSG00000158467.12	ENST00000325006.3	0.0883261
AHDC1	ENSG00000126705.7	ENST00000247087.4	0.227277
AHI1	ENSG00000135541.16	ENST00000265602.6	0.72038
AHNAK	ENSG00000124942.8	ENST00000378024.4	0.108745
AHNAK2	ENSG00000185567.6	ENST00000333244.5	0.893197
AHR	ENSG00000106546.8	ENST00000242057.4	0.572115
AHRR	ENSG00000063438.12	ENST00000316418.5	0.87457
AHSA1	ENSG00000100591.3	ENST00000216479.3	0.196997
AHSA2	ENSG00000173209.17	ENST00000410073.1	0.848125
AHSG	ENSG00000145192.8	ENST00000273784.5	0.915857
AHSP	ENSG00000169877.5	ENST00000302312.4	0.888366
AICDA	ENSG00000111732.6	ENST00000229335.6	0.20621
AIDA	ENSG00000186063.8	ENST00000340020.6	0.00171821
AIF1	ENSG00000204472.7	ENST00000376059.3	0.486852
AIF1L	ENSG00000126878.8	ENST00000372309.3	0.794288
AIFM1	ENSG00000156709.9	ENST00000287295.3	0.142064
AIFM2	ENSG00000042286.10	ENST00000307864.1	0.561258
AIFM3	ENSG00000183773.10	ENST00000399167.2	0.67725
AIG1	ENSG00000146416.11	ENST00000275235.4	0.256811
AIM1	ENSG00000112297.10	ENST00000369066.3	0.80116
AIM1L	ENSG00000176092.8	ENST00000527815.1	0.320957
AIM2	ENSG00000163568.9	ENST00000368130.4	0.77591
AIMP1	ENSG00000164022.12	ENST00000394701.4	0.815952
AIMP2	ENSG00000106305.5	ENST00000223029.3	0.417426
AIP	ENSG00000110711.4	ENST00000279146.3	0.66196
AIPL1	ENSG00000129221.10	ENST00000381129.3	0.719234
AIRE	ENSG00000160224.10	ENST00000291582.5	0.523009
AJAP1	ENSG00000196581.5	ENST00000378190.3	0.687111
AJUBA	ENSG00000129474.11	ENST00000262713.2	0.545968
AK1	ENSG00000106992.13	ENST00000223836.10	0.518079
AK2	ENSG00000004455.12	ENST00000354858.6	0.242168
AK3	ENSG00000147853.10	ENST00000381809.3	0.164276
AK4	ENSG00000162433.10	ENST00000327299.7	0.607077
AK5	ENSG00000154027.14	ENST00000354567.2	0.334255
AK7	ENSG00000140057.4	ENST00000267584.4	0.650356
AK8	ENSG00000165695.5	ENST00000298545.3	0.781887
AKAP1	ENSG00000121057.8	ENST00000337714.3	0.906943
AKAP10	ENSG00000108599.9	ENST00000225737.6	0.368818
AKAP11	ENSG00000023516.7	ENST00000025301.2	0.785423
AKAP12	ENSG00000131016.12	ENST00000253332.1	0.890109
AKAP13	ENSG00000170776.15	ENST00000361243.2	0.831441
AKAP14	ENSG00000186471.8	ENST00000371431.3	0.80634
AKAP17A	ENSG00000197976.6	ENST00000313871.3	0.600702
AKAP2	ENSG00000241978.5	ENST00000555236.1	0.61024
AKAP3	ENSG00000111254.2	ENST00000228850.1	0.774316
AKAP4	ENSG00000147081.10	ENST00000358526.2	0.280318
AKAP5	ENSG00000179841.7	ENST00000320636.5	0.944644
AKAP6	ENSG00000151320.6	ENST00000280979.4	0.662309
AKAP7	ENSG00000118507.11	ENST00000541650.1	0.944594
AKAP8	ENSG00000105127.2	ENST00000269701.1	0.644579
AKAP8L	ENSG00000011243.10	ENST00000397410.3	0.14296
AKAP9	ENSG00000127914.12	ENST00000359028.2	0.579088
AKD1	ENSG00000155085.9	ENST00000424296.2	0.81127
AKIP1	ENSG00000166452.7	ENST00000309377.4	0.62157
AKIRIN1	ENSG00000174574.10	ENST00000432648.3	0.363738
AKIRIN2	ENSG00000135334.7	ENST00000257787.5	0.153369
AKNA	ENSG00000106948.12	ENST00000307564.4	0.949724
AKNAD1	ENSG00000162641.13	ENST00000370001.3	0.985184
AKR1A1	ENSG00000117448.9	ENST00000351829.4	0.307759
AKR1B1	ENSG00000085662.8	ENST00000285930.3	0.250187
AKR1B10	ENSG00000198074.4	ENST00000359579.4	0.727103
AKR1B15	ENSG00000227471.3	ENST00000457545.1	0.794636
AKR1C1	ENSG00000187134.8	ENST00000380872.4	0.290428
AKR1C2	ENSG00000151632.11	ENST00000380753.4	0.573261
AKR1C3	ENSG00000196139.5	ENST00000380554.3	0.810922
AKR1C4	ENSG00000198610.5	ENST00000263126.1	0.788261
AKR1CL1	ENSG00000196326.6	ENST00000488756.1	0.754993
AKR1D1	ENSG00000122787.9	ENST00000242375.3	0.185542
AKR1E2	ENSG00000165568.12	ENST00000298375.7	0.74568
AKR7A2	ENSG00000053371.8	ENST00000235835.3	0.845934
AKR7A3	ENSG00000162482.4	ENST00000361640.4	0.823472
AKR7L	ENSG00000211454.8	ENST00000429712.1	0.858633
AKT1	ENSG00000142208.11	ENST00000349310.3	0.320907
AKT1S1	ENSG00000204673.5	ENST00000391835.1	0.296554
AKT2	ENSG00000105221.10	ENST00000392038.2	0.0616814
AKT3	ENSG00000117020.12	ENST00000263826.5	0.0231336
AKTIP	ENSG00000166971.11	ENST00000300245.4	0.276732
AL020996.1	ENSG00000223474.2	ENST00000536896.1	0.954654
AL023807.2	ENSG00000217340.1	ENST00000398387.2	0.86197
AL033381.1	ENSG00000176515.1	ENST00000314040.1	0.889312
AL033532.1	ENSG00000235471.1	ENST00000440990.1	0.941506
AL049840.1	ENSG00000224997.1	ENST00000429169.1	0.594576
AL078585.1	ENSG00000225683.1	ENST00000419182.1	0.985532
AL078633.1	ENSG00000203951.2	ENST00000370795.2	0.817894
AL079342.1	ENSG00000203863.1	ENST00000369474.1	0.863464
AL117340.1	ENSG00000196960.2	ENST00000359888.2	0.754345
AL121758.1	ENSG00000234516.1	ENST00000427916.1	0.92791
AL136115.1	ENSG00000212673.1	ENST00000391369.1	0.615494
AL136219.1	ENSG00000215570.2	ENST00000400592.2	0.929902
AL136419.1	ENSG00000197775.1	ENST00000354854.1	0.938468
AL136531.1	ENSG00000203630.3	ENST00000537552.1	0.842945
AL137145.2	ENSG00000215244.1	ENST00000399868.1	0.830993
AL137798.1	ENSG00000237847.2	ENST00000434336.2	0.504682
AL138764.1	ENSG00000226209.1	ENST00000429930.1	0.880049
AL138831.1	ENSG00000145965.5	ENST00000356722.3	0.859181
AL138968.1	ENSG00000232769.2	ENST00000543012.1	0.839061
AL139099.1	ENSG00000253459.3	ENST00000539688.1	0.935281
AL139147.1	ENSG00000248458.2	ENST00000502413.2	0.941855
AL158821.1	ENSG00000196333.3	ENST00000358740.3	0.710967
AL160314.1	ENSG00000228313.2	ENST00000536432.1	0.940958
AL161645.1	ENSG00000230786.2	ENST00000450958.2	0.947532
AL161915.1	ENSG00000212670.1	ENST00000391366.1	0.889113
AL162389.1	ENSG00000214645.3	ENST00000398726.3	0.777255
AL162407.1	ENSG00000234631.1	ENST00000451472.1	0.600802
AL353698.1	ENSG00000233889.1	ENST00000433279.1	0.92527
AL354898.1	ENSG00000215428.2	ENST00000277491.7	0.101972
AL354993.1	ENSG00000227164.2	ENST00000439873.2	0.346407
AL355149.1	ENSG00000197511.2	ENST00000357301.2	0.578839
AL355390.1	ENSG00000177596.1	ENST00000325811.1	0.932492
AL356356.1	ENSG00000225996.2	ENST00000538795.1	0.577444
AL357673.1	ENSG00000248835.2	ENST00000536061.1	0.941805
AL358813.2	ENSG00000203815.2	ENST00000369173.2	0.504383
AL359195.1	ENSG00000204038.3	ENST00000356374.4	0.946835
AL359392.1	ENSG00000178734.4	ENST00000318245.4	0.858783
AL359736.1	ENSG00000205850.6	ENST00000422229.2	0.535211
AL359853.2	ENSG00000258664.1	ENST00000553856.1	0.403083
AL359878.1	ENSG00000205740.1	ENST00000381466.1	0.936576
AL360004.1	ENSG00000196979.1	ENST00000358748.1	0.933189
AL391137.1	ENSG00000179251.3	ENST00000319426.3	0.950919
AL391152.1	ENSG00000212928.1	ENST00000391612.1	0.92283
AL391421.1	ENSG00000204049.1	ENST00000372387.1	0.488894
AL445989.1	ENSG00000226974.2	ENST00000453638.2	0.902909
AL450307.1	ENSG00000189275.3	ENST00000341866.3	0.946586
AL513013.1	ENSG00000184909.8	ENST00000367636.4	0.97348
AL583828.1	ENSG00000187461.5	ENST00000558378.1	0.962224
AL589645.1	ENSG00000257198.1	ENST00000455647.2	0.724812
AL589765.1	ENSG00000240510.2	ENST00000442233.2	0.819837
AL589988.1	ENSG00000259741.1	ENST00000558098.1	0.0219383
AL590708.2	ENSG00000232850.1	ENST00000443493.1	0.870985
AL590822.1	ENSG00000203301.2	ENST00000545087.1	0.894342
AL590867.1	ENSG00000213121.2	ENST00000392385.2	0.620375
AL591684.1	ENSG00000215020.3	ENST00000374258.3	0.524005
AL591845.1	ENSG00000116883.7	ENST00000373137.1	0.942602
AL592284.2	ENSG00000231360.2	ENST00000538264.1	0.36334
AL603965.1	ENSG00000215033.3	ENST00000335083.5	0.520917
AL645730.2	ENSG00000227839.1	ENST00000448346.1	0.613651
AL928654.7	ENSG00000257341.1	ENST00000477724.2	0.726879
ALAD	ENSG00000148218.11	ENST00000409155.3	0.158399
ALAS1	ENSG00000023330.10	ENST00000310271.2	0.0632253
ALAS2	ENSG00000158578.14	ENST00000330807.5	0.351387
ALB	ENSG00000163631.12	ENST00000295897.4	0.172294
ALCAM	ENSG00000170017.8	ENST00000306107.5	0.275636
ALDH16A1	ENSG00000161618.4	ENST00000293350.3	0.463743
ALDH18A1	ENSG00000059573.4	ENST00000371224.2	0.152523
ALDH1A1	ENSG00000165092.8	ENST00000297785.3	0.124184
ALDH1A2	ENSG00000128918.10	ENST00000249750.4	0.204268
ALDH1A3	ENSG00000184254.11	ENST00000329841.5	0.0889238
ALDH1B1	ENSG00000137124.6	ENST00000377698.3	0.468425
ALDH1L1	ENSG00000144908.9	ENST00000273450.3	0.179566
ALDH1L2	ENSG00000136010.9	ENST00000258494.9	0.165372
ALDH2	ENSG00000111275.6	ENST00000261733.2	0.220853
ALDH3A1	ENSG00000108602.13	ENST00000225740.6	0.417078
ALDH3A2	ENSG00000072210.14	ENST00000339618.4	0.363987
ALDH3B2	ENSG00000132746.10	ENST00000349015.3	0.508865
ALDH4A1	ENSG00000159423.12	ENST00000290597.5	0.475945
ALDH5A1	ENSG00000112294.8	ENST00000348925.2	0.575801
ALDH6A1	ENSG00000119711.8	ENST00000553458.1	0.0279645
ALDH7A1	ENSG00000164904.10	ENST00000409134.3	0.302281
ALDH8A1	ENSG00000118514.9	ENST00000265605.2	0.349544
ALDH9A1	ENSG00000143149.8	ENST00000354775.4	0.510558
ALDOA	ENSG00000149925.12	ENST00000395248.1	0.109791
ALDOB	ENSG00000136872.11	ENST00000374855.4	0.233403
ALDOC	ENSG00000109107.9	ENST00000226253.4	0.050376
ALG1	ENSG00000033011.7	ENST00000262374.5	0.716545
ALG10	ENSG00000139133.2	ENST00000266483.2	0.317471
ALG10B	ENSG00000175548.4	ENST00000308742.4	0.88722
ALG11	ENSG00000253710.1	ENST00000521508.1	0.466931
ALG12	ENSG00000182858.8	ENST00000330817.5	0.524105
ALG13	ENSG00000101901.6	ENST00000394780.3	0.0666119
ALG14	ENSG00000172339.7	ENST00000370205.4	0.447258
ALG1L	ENSG00000189366.5	ENST00000340333.3	0.950022
ALG2	ENSG00000119523.8	ENST00000476832.1	0.410802
ALG3	ENSG00000214160.5	ENST00000397676.3	0.542632
ALG5	ENSG00000120697.4	ENST00000239891.3	0.203372
ALG6	ENSG00000088035.9	ENST00000263440.4	0.587604
ALG8	ENSG00000159063.7	ENST00000299626.5	0.666194
ALG9	ENSG00000086848.9	ENST00000531154.1	0.447856
ALK	ENSG00000171094.11	ENST00000389048.3	0.485706
ALKBH1	ENSG00000100601.5	ENST00000216489.3	0.424399
ALKBH2	ENSG00000189046.5	ENST00000343075.3	0.852159
ALKBH3	ENSG00000166199.8	ENST00000302708.4	0.721774
ALKBH4	ENSG00000160993.3	ENST00000292566.3	0.735819
ALKBH5	ENSG00000091542.8	ENST00000399138.4	0.074431
ALKBH6	ENSG00000239382.5	ENST00000378875.3	0.675606
ALKBH7	ENSG00000125652.2	ENST00000245812.2	0.543428
ALKBH8	ENSG00000137760.10	ENST00000417449.2	0.660167
ALLC	ENSG00000151360.5	ENST00000252505.3	0.69752
ALMS1	ENSG00000116127.13	ENST00000264448.6	0.821729
ALOX12	ENSG00000108839.7	ENST00000251535.6	0.415534
ALOX12B	ENSG00000179477.5	ENST00000319144.4	0.493177
ALOX15	ENSG00000161905.7	ENST00000545513.1	0.649858
ALOX15B	ENSG00000179593.11	ENST00000380183.4	0.726954
ALOX5	ENSG00000012779.5	ENST00000374391.2	0.0936551
ALOX5AP	ENSG00000132965.5	ENST00000380490.3	0.100279
ALOXE3	ENSG00000179148.5	ENST00000380149.1	0.829997
ALPI	ENSG00000163295.4	ENST00000295463.3	0.459311
ALPK1	ENSG00000073331.13	ENST00000177648.9	0.923178
ALPK2	ENSG00000198796.6	ENST00000361673.3	0.982843
ALPK3	ENSG00000136383.6	ENST00000258888.5	0.917451
ALPL	ENSG00000162551.9	ENST00000374832.1	0.439788
ALPP	ENSG00000163283.6	ENST00000392027.2	0.521017
ALPPL2	ENSG00000163286.3	ENST00000295453.3	0.857339
ALS2	ENSG00000003393.10	ENST00000264276.6	0.264331
ALS2CL	ENSG00000178038.12	ENST00000318962.4	0.752005
ALS2CR11	ENSG00000155754.10	ENST00000439140.1	0.879103
ALS2CR12	ENSG00000155749.8	ENST00000286190.5	0.6267
ALS2CR8	ENSG00000138380.11	ENST00000320443.8	0.638951
ALX1	ENSG00000180318.3	ENST00000316824.3	0.283157
ALX3	ENSG00000156150.5	ENST00000369792.3	0.336894
ALX4	ENSG00000052850.5	ENST00000329255.3	0.737661
ALYREF	ENSG00000183684.6	ENST00000505490.2	0.341327
AMACR	ENSG00000242110.3	ENST00000382085.3	0.913616
AMBN	ENSG00000178522.10	ENST00000322937.6	0.604637
AMBP	ENSG00000106927.5	ENST00000265132.3	0.543976
AMBRA1	ENSG00000110497.10	ENST00000458649.2	0.0941033
AMD1	ENSG00000123505.9	ENST00000368885.3	0.169954
AMDHD1	ENSG00000139344.3	ENST00000266736.2	0.385801
AMDHD2	ENSG00000162066.10	ENST00000413459.3	0.615295
AMELX	ENSG00000125363.10	ENST00000380712.3	0.36593
AMELY	ENSG00000099721.9	ENST00000383036.1	0.18101
AMFR	ENSG00000159461.10	ENST00000290649.5	0.15322
AMH	ENSG00000104899.3	ENST00000221496.3	0.881344
AMHR2	ENSG00000135409.6	ENST00000257863.4	0.237587
AMICA1	ENSG00000160593.13	ENST00000356289.5	0.825016
AMIGO1	ENSG00000181754.6	ENST00000369862.1	0.16328
AMIGO2	ENSG00000139211.5	ENST00000266581.4	0.637955
AMIGO3	ENSG00000176020.7	ENST00000320431.7	0.614597
AMMECR1	ENSG00000101935.5	ENST00000262844.5	0.185642
AMMECR1L	ENSG00000144233.5	ENST00000272647.5	0.150331
AMN	ENSG00000166126.6	ENST00000299155.5	0.352682
AMN1	ENSG00000151743.6	ENST00000281471.6	0.707331
AMOT	ENSG00000126016.9	ENST00000371959.3	0.30517
AMOTL1	ENSG00000166025.13	ENST00000433060.2	0.362394
AMOTL2	ENSG00000114019.10	ENST00000514516.1	0.698566
AMPD1	ENSG00000116748.14	ENST00000520113.2	0.225883
AMPD2	ENSG00000116337.11	ENST00000256578.3	0.420315
AMPD3	ENSG00000133805.10	ENST00000396554.3	0.222944
AMPH	ENSG00000078053.12	ENST00000356264.2	0.384008
AMT	ENSG00000145020.10	ENST00000273588.3	0.471313
AMTN	ENSG00000187689.5	ENST00000339336.4	0.92034
AMY1A	ENSG00000237763.5	ENST00000370083.4	0.0515215
AMY1B	ENSG00000174876.11	ENST00000330330.5	0.137233
AMY1C	ENSG00000187733.6	ENST00000370079.3	0.134693
AMY2A	ENSG00000243480.3	ENST00000414303.2	0.0845411
AMY2B	ENSG00000240038.2	ENST00000361355.4	0.364087
AMZ1	ENSG00000174945.8	ENST00000312371.4	0.894143
AMZ2	ENSG00000196704.7	ENST00000359904.3	0.840455
ANAPC1	ENSG00000153107.7	ENST00000341068.3	0.488396
ANAPC10	ENSG00000164162.8	ENST00000309439.5	0.149086
ANAPC11	ENSG00000141552.13	ENST00000357385.3	0.513098
ANAPC13	ENSG00000129055.8	ENST00000354910.5	0.301385
ANAPC15	ENSG00000110200.4	ENST00000543050.1	0.499402
ANAPC16	ENSG00000166295.3	ENST00000299381.3	0.0363315
ANAPC2	ENSG00000176248.6	ENST00000323927.2	0.366179
ANAPC4	ENSG00000053900.6	ENST00000510092.1	0.258952
ANAPC5	ENSG00000089053.7	ENST00000261819.3	0.0365307
ANAPC7	ENSG00000196510.6	ENST00000455511.3	0.202774
ANG	ENSG00000214274.5	ENST00000336811.6	0.851561
ANGEL1	ENSG00000013523.5	ENST00000251089.2	0.593431
ANGEL2	ENSG00000174606.8	ENST00000366962.3	0.466881
ANGPT1	ENSG00000154188.5	ENST00000517746.1	0.165671
ANGPT2	ENSG00000091879.9	ENST00000325203.5	0.390682
ANGPT4	ENSG00000101280.6	ENST00000381922.3	0.896285
ANGPTL1	ENSG00000116194.7	ENST00000234816.2	0.0161612
ANGPTL2	ENSG00000136859.5	ENST00000373425.3	0.0736839
ANGPTL3	ENSG00000132855.4	ENST00000371129.3	0.58865
ANGPTL4	ENSG00000167772.6	ENST00000301455.1	0.724513
ANGPTL5	ENSG00000187151.3	ENST00000334289.3	0.706534
ANGPTL6	ENSG00000130812.6	ENST00000253109.4	0.271901
ANGPTL7	ENSG00000171819.4	ENST00000376819.3	0.171049
ANHX	ENSG00000227059.2	ENST00000419717.1	0.941755
ANK1	ENSG00000029534.15	ENST00000396942.1	0.457169
ANK2	ENSG00000145362.12	ENST00000357077.4	0.374894
ANK3	ENSG00000151150.14	ENST00000280772.1	0.422556
ANKAR	ENSG00000151687.10	ENST00000313581.4	0.75071
ANKDD1A	ENSG00000166839.12	ENST00000380230.3	0.658773
ANKFN1	ENSG00000153930.6	ENST00000566473.2	0.417725
ANKFY1	ENSG00000185722.10	ENST00000570535.1	0.0159121
ANKH	ENSG00000154122.8	ENST00000284268.6	0.0176553
ANKHD1	ENSG00000131503.16	ENST00000297183.6	0.175308
ANKHD1-EIF4EBP3	ENSG00000254996.1	ENST00000532219.1	0.175308
ANKIB1	ENSG00000001629.5	ENST00000265742.3	0.218313
ANKK1	ENSG00000170209.4	ENST00000303941.3	0.771727
ANKLE1	ENSG00000160117.9	ENST00000404261.3	0.976966
ANKLE2	ENSG00000176915.10	ENST00000357997.5	0.770133
ANKMY1	ENSG00000144504.11	ENST00000401804.1	0.864411
ANKMY2	ENSG00000106524.4	ENST00000306999.2	0.6138
ANKRA2	ENSG00000164331.5	ENST00000296785.3	0.0421585
ANKRD1	ENSG00000148677.6	ENST00000371697.3	0.188381
ANKRD10	ENSG00000088448.9	ENST00000267339.2	0.61136
ANKRD11	ENSG00000167522.9	ENST00000301030.4	0.591937
ANKRD12	ENSG00000101745.10	ENST00000262126.3	0.554983
ANKRD13A	ENSG00000076513.11	ENST00000261739.4	0.202077
ANKRD13B	ENSG00000198720.8	ENST00000394859.3	0.0274665
ANKRD13C	ENSG00000118454.8	ENST00000370944.4	0.0952488
ANKRD13D	ENSG00000172932.10	ENST00000511455.2	0.103167
ANKRD16	ENSG00000134461.9	ENST00000380092.4	0.730938
ANKRD17	ENSG00000132466.13	ENST00000358602.4	0.00271428
ANKRD18A	ENSG00000180071.12	ENST00000399703.4	0.984984
ANKRD18B	ENSG00000230453.3	ENST00000290943.6	0.844888
ANKRD2	ENSG00000165887.7	ENST00000307518.5	0.486055
ANKRD20A1	ENSG00000196774.3	ENST00000377477.2	0.0586932
ANKRD20A2	ENSG00000183148.4	ENST00000377601.2	0.058992
ANKRD20A3	ENSG00000132498.5	ENST00000254835.2	0.0551073
ANKRD20A4	ENSG00000172014.11	ENST00000357336.3	0.335201
ANKRD22	ENSG00000152766.5	ENST00000371930.4	0.57854
ANKRD23	ENSG00000163126.10	ENST00000318357.4	0.732432
ANKRD24	ENSG00000089847.7	ENST00000262970.4	0.9556
ANKRD26	ENSG00000107890.12	ENST00000436985.2	0.891553
ANKRD27	ENSG00000105186.8	ENST00000306065.4	0.54293
ANKRD28	ENSG00000206560.6	ENST00000383777.1	0.10506
ANKRD29	ENSG00000154065.11	ENST00000592179.1	0.0998307
ANKRD30A	ENSG00000148513.12	ENST00000374660.1	0.923975
ANKRD30B	ENSG00000180777.9	ENST00000358984.4	0.790951
ANKRD30BL	ENSG00000163046.11	ENST00000409867.1	0.880597
ANKRD31	ENSG00000145700.4	ENST00000274361.3	0.880447
ANKRD32	ENSG00000133302.8	ENST00000265140.5	0.0325464
ANKRD33	ENSG00000167612.8	ENST00000301190.6	0.953409
ANKRD33B	ENSG00000164236.6	ENST00000296657.4	0.776408
ANKRD34A	ENSG00000181039.7	ENST00000323397.4	0.146496
ANKRD34B	ENSG00000189127.3	ENST00000338682.3	0.519324
ANKRD34C	ENSG00000235711.3	ENST00000421388.2	0.762264
ANKRD35	ENSG00000198483.8	ENST00000355594.4	0.806589
ANKRD36	ENSG00000135976.12	ENST00000420699.2	0.771926
ANKRD36BP1	ENSG00000214262.3	ENST00000358576.4	0.595373
ANKRD36C	ENSG00000174501.10	ENST00000456556.1	0.704144
ANKRD37	ENSG00000186352.4	ENST00000335174.4	0.80644
ANKRD39	ENSG00000213337.4	ENST00000393537.4	0.341725
ANKRD40	ENSG00000154945.6	ENST00000285243.6	0.696125
ANKRD42	ENSG00000137494.9	ENST00000533342.1	0.638005
ANKRD44	ENSG00000065413.12	ENST00000328737.2	0.016709
ANKRD45	ENSG00000183831.6	ENST00000333279.2	0.703795
ANKRD46	ENSG00000186106.7	ENST00000520552.1	0.103964
ANKRD49	ENSG00000168876.4	ENST00000302755.4	0.298994
ANKRD5	ENSG00000132623.10	ENST00000378380.3	0.642786
ANKRD50	ENSG00000151458.7	ENST00000504087.1	0.280617
ANKRD52	ENSG00000139645.8	ENST00000267116.7	0.21388
ANKRD53	ENSG00000144031.7	ENST00000360589.3	0.988769
ANKRD54	ENSG00000100124.7	ENST00000215941.4	0.370312
ANKRD55	ENSG00000164512.12	ENST00000341048.4	0.577195
ANKRD6	ENSG00000135299.11	ENST00000339746.4	0.38849
ANKRD60	ENSG00000124227.4	ENST00000457363.1	0.89753
ANKRD61	ENSG00000157999.5	ENST00000409061.1	0.842597
ANKRD62	ENSG00000181626.9	ENST00000314074.8	0.959983
ANKRD63	ENSG00000230778.1	ENST00000434396.1	0.612555
ANKRD65	ENSG00000235098.4	ENST00000537107.1	0.990662
ANKRD7	ENSG00000106013.8	ENST00000357099.4	0.759824
ANKRD9	ENSG00000156381.4	ENST00000286918.4	0.410753
ANKS1A	ENSG00000064999.12	ENST00000360359.3	0.311146
ANKS1B	ENSG00000185046.12	ENST00000329257.7	0.334852
ANKS3	ENSG00000168096.10	ENST00000304283.4	0.458862
ANKS4B	ENSG00000175311.5	ENST00000311620.5	0.539843
ANKS6	ENSG00000165138.11	ENST00000375018.1	0.343817
ANKUB1	ENSG00000206199.5	ENST00000446160.1	0.824468
ANKZF1	ENSG00000163516.8	ENST00000323348.5	0.882589
ANLN	ENSG00000011426.6	ENST00000265748.2	0.53043
ANO1	ENSG00000131620.13	ENST00000355303.5	0.4494
ANO10	ENSG00000160746.8	ENST00000292246.3	0.608571
ANO2	ENSG00000047617.10	ENST00000356134.5	0.440385
ANO3	ENSG00000134343.8	ENST00000256737.3	0.0175059
ANO4	ENSG00000151572.12	ENST00000392977.3	0.0234324
ANO5	ENSG00000171714.10	ENST00000324559.8	0.242119
ANO6	ENSG00000177119.11	ENST00000423947.3	0.559266
ANO7	ENSG00000146205.9	ENST00000274979.8	0.864809
ANO8	ENSG00000074855.5	ENST00000159087.4	0.341177
ANO9	ENSG00000185101.8	ENST00000332826.6	0.783231
ANP32A	ENSG00000140350.11	ENST00000465139.2	0.491733
ANP32B	ENSG00000136938.7	ENST00000339399.4	0.141068
ANP32D	ENSG00000139223.1	ENST00000266594.1	0.630584
ANP32E	ENSG00000143401.10	ENST00000314136.8	0.356417
ANPEP	ENSG00000166825.9	ENST00000300060.6	0.565292
ANTXR1	ENSG00000169604.15	ENST00000303714.4	0.225285
ANTXR2	ENSG00000163297.12	ENST00000307333.7	0.390532
ANTXRL	ENSG00000198250.8	ENST00000447511.2	0.7406
ANXA1	ENSG00000135046.9	ENST00000257497.6	0.184397
ANXA10	ENSG00000109511.6	ENST00000359299.3	0.373798
ANXA11	ENSG00000122359.12	ENST00000265447.4	0.325141
ANXA13	ENSG00000104537.12	ENST00000262219.6	0.543379
ANXA2	ENSG00000182718.11	ENST00000332680.4	0.237636
ANXA2R	ENSG00000177721.3	ENST00000314890.3	0.908088
ANXA3	ENSG00000138772.8	ENST00000264908.6	0.525499
ANXA4	ENSG00000196975.9	ENST00000394295.4	0.218711
ANXA5	ENSG00000164111.9	ENST00000296511.5	0.0950496
ANXA6	ENSG00000197043.8	ENST00000354546.5	0.117212
ANXA7	ENSG00000138279.10	ENST00000372919.4	0.27733
ANXA8	ENSG00000165390.10	ENST00000344416.5	0.0578465
ANXA8L1	ENSG00000150165.11	ENST00000359178.4	0.145052
ANXA8L2	ENSG00000186807.9	ENST00000374277.5	0.120599
ANXA9	ENSG00000143412.5	ENST00000368947.4	0.818193
AOAH	ENSG00000136250.7	ENST00000431169.1	0.884681
AOC2	ENSG00000131480.4	ENST00000253799.3	0.333607
AOC3	ENSG00000131471.2	ENST00000308423.2	0.52271
AOX1	ENSG00000138356.9	ENST00000374700.2	0.612207
AP000275.65	ENSG00000265590.1	ENST00000553001.1	0.247995
AP000322.53	ENSG00000243627.3	ENST00000450895.1	0.63915
AP000322.54	ENSG00000222018.1	ENST00000410005.1	0.801808
AP000350.4	ENSG00000218537.1	ENST00000406213.1	0.983391
AP000525.1	ENSG00000206252.1	ENST00000383146.1	0.432417
AP000552.1	ENSG00000198567.5	ENST00000360625.5	0.413143
AP000679.2	ENSG00000176984.2	ENST00000319763.1	0.94051
AP000708.1	ENSG00000255537.1	ENST00000527818.1	0.988172
AP000783.1	ENSG00000254667.1	ENST00000533341.1	0.551447
AP000790.1	ENSG00000214788.1	ENST00000398992.1	0.601499
AP000867.1	ENSG00000187811.3	ENST00000343767.3	0.536904
AP000892.1	ENSG00000265969.1	ENST00000292095.7	0.423403
AP000974.1	ENSG00000215504.2	ENST00000544076.1	0.857488
AP001468.1	ENSG00000235878.2	ENST00000424538.1	0.881692
AP001619.1	ENSG00000215494.1	ENST00000400449.1	0.891753
AP001631.10	ENSG00000228120.2	ENST00000433840.1	0.887968
AP001652.1	ENSG00000224130.1	ENST00000454512.1	0.67212
AP001816.1	ENSG00000254531.1	ENST00000527564.1	0.994995
AP001885.1	ENSG00000179038.7	ENST00000444002.2	0.666791
AP002380.1	ENSG00000214780.1	ENST00000398976.1	0.825614
AP002884.2	ENSG00000255292.1	ENST00000531744.1	0.949325
AP003068.23	ENSG00000254614.1	ENST00000526623.1	0.961178
AP003068.6	ENSG00000187066.3	ENST00000530719.1	0.870785
AP003774.4	ENSG00000181908.4	ENST00000316124.2	0.634917
AP005482.1	ENSG00000215527.2	ENST00000400514.2	0.746875
AP006621.5	ENSG00000255284.1	ENST00000530083.1	0.554833
AP1AR	ENSG00000138660.7	ENST00000274000.5	0.128318
AP1B1	ENSG00000100280.12	ENST00000357586.2	0.175581
AP1G1	ENSG00000166747.8	ENST00000433195.2	0.253673
AP1G2	ENSG00000213983.6	ENST00000308724.5	0.416679
AP1M1	ENSG00000072958.4	ENST00000444449.2	0.0577967
AP1M2	ENSG00000129354.7	ENST00000590923.1	0.140072
AP1S1	ENSG00000106367.9	ENST00000337619.5	0.279272
AP1S2	ENSG00000182287.9	ENST00000421527.2	0.611858
AP1S3	ENSG00000152056.12	ENST00000443700.1	0.227925
AP2A1	ENSG00000196961.7	ENST00000359032.4	0.00998556
AP2A2	ENSG00000183020.8	ENST00000332231.5	0.023532
AP2B1	ENSG00000006125.12	ENST00000312678.8	0.0207431
AP2M1	ENSG00000161203.9	ENST00000411763.2	0.147492
AP2S1	ENSG00000042753.6	ENST00000263270.5	0.125131
AP3B1	ENSG00000132842.9	ENST00000255194.6	0.401738
AP3B2	ENSG00000103723.8	ENST00000535359.1	0.214478
AP3D1	ENSG00000065000.11	ENST00000355272.6	0.21129
AP3M1	ENSG00000185009.8	ENST00000355264.4	0.0645699
AP3M2	ENSG00000070718.7	ENST00000174653.3	0.0954978
AP3S1	ENSG00000177879.10	ENST00000316788.7	0.245505
AP3S2	ENSG00000157823.11	ENST00000558011.1	0.231959
AP4B1	ENSG00000134262.8	ENST00000256658.4	0.359107
AP4E1	ENSG00000081014.6	ENST00000261842.5	0.641491
AP4M1	ENSG00000221838.5	ENST00000429084.1	0.532422
AP4S1	ENSG00000100478.10	ENST00000216366.4	0.492679
AP5B1	ENSG00000254470.2	ENST00000532090.2	0.650954
AP5M1	ENSG00000053770.7	ENST00000431972.2	0.560411
AP5S1	ENSG00000125843.6	ENST00000246041.2	0.239429
AP5Z1	ENSG00000242802.2	ENST00000348624.4	0.832686
APAF1	ENSG00000120868.9	ENST00000551964.1	0.261442
APBA1	ENSG00000107282.4	ENST00000265381.3	0.0903182
APBA2	ENSG00000034053.10	ENST00000558259.1	0.404975
APBA3	ENSG00000011132.7	ENST00000316757.3	0.771826
APBB1	ENSG00000166313.12	ENST00000389906.2	0.319164
APBB1IP	ENSG00000077420.10	ENST00000376236.4	0.594975
APBB2	ENSG00000163697.12	ENST00000508593.1	0.200134
APBB3	ENSG00000113108.13	ENST00000354402.5	0.383411
APC	ENSG00000134982.11	ENST00000257430.4	0.174187
APC2	ENSG00000115266.7	ENST00000233607.2	0.669232
APCDD1	ENSG00000154856.7	ENST00000355285.4	0.380522
APCDD1L	ENSG00000198768.6	ENST00000439429.1	0.792893
APCS	ENSG00000132703.3	ENST00000255040.2	0.386897
APEH	ENSG00000164062.8	ENST00000438011.1	0.42664
APEX1	ENSG00000100823.6	ENST00000216714.3	0.435156
APEX2	ENSG00000169188.4	ENST00000374987.3	0.244459
APH1A	ENSG00000117362.8	ENST00000369109.3	0.0654166
APH1B	ENSG00000138613.9	ENST00000261879.5	0.412097
API5	ENSG00000166181.8	ENST00000531273.1	0.031899
APIP	ENSG00000149089.7	ENST00000278359.5	0.804945
APITD1	ENSG00000175279.14	ENST00000556104.1	0.54679
APITD1-CORT	ENSG00000251503.2	ENST00000400900.2	0.54679
APLF	ENSG00000169621.5	ENST00000303795.4	0.962174
APLN	ENSG00000171388.9	ENST00000427399.1	0.419468
APLNR	ENSG00000134817.8	ENST00000257254.3	0.443274
APLP1	ENSG00000105290.5	ENST00000221891.4	0.431471
APLP2	ENSG00000084234.11	ENST00000263574.5	0.155063
APMAP	ENSG00000101474.7	ENST00000217456.2	0.873923
APOA1	ENSG00000118137.5	ENST00000236850.4	0.640395
APOA1BP	ENSG00000163382.7	ENST00000368235.3	0.716893
APOA2	ENSG00000158874.6	ENST00000367990.3	0.709522
APOA4	ENSG00000110244.5	ENST00000357780.3	0.752851
APOA5	ENSG00000110243.7	ENST00000227665.4	0.888715
APOB	ENSG00000084674.9	ENST00000233242.1	0.831789
APOBEC1	ENSG00000111701.6	ENST00000229304.4	0.359754
APOBEC2	ENSG00000124701.5	ENST00000244669.2	0.700408
APOBEC3A	ENSG00000128383.8	ENST00000249116.2	0.873724
APOBEC3B	ENSG00000179750.11	ENST00000402182.3	0.885826
APOBEC3C	ENSG00000244509.2	ENST00000361441.3	0.892549
APOBEC3D	ENSG00000243811.2	ENST00000216099.7	0.557573
APOBEC3F	ENSG00000128394.12	ENST00000308521.5	0.468126
APOBEC3G	ENSG00000239713.3	ENST00000407997.3	0.36847
APOBEC3H	ENSG00000100298.11	ENST00000401756.1	0.654042
APOBEC4	ENSG00000173627.6	ENST00000308641.4	0.964216
APOBR	ENSG00000184730.6	ENST00000564831.1	0.983839
APOC1	ENSG00000130208.5	ENST00000592885.1	0.597465
APOC2	ENSG00000234906.3	ENST00000590360.1	0.884979
APOC3	ENSG00000110245.7	ENST00000375345.1	0.656034
APOC4	ENSG00000224916.3	ENST00000589057.1	0.989765
APOC4	ENSG00000267467.1	ENST00000592954.1	0.994945
APOD	ENSG00000189058.4	ENST00000421243.1	0.601599
APOE	ENSG00000130203.5	ENST00000252486.4	0.799318
APOF	ENSG00000175336.8	ENST00000398189.3	0.980253
APOH	ENSG00000091583.6	ENST00000205948.6	0.888764
APOL1	ENSG00000100342.15	ENST00000319136.4	0.973032
APOL2	ENSG00000128335.9	ENST00000451256.2	0.966557
APOL3	ENSG00000128284.15	ENST00000349314.2	0.977265
APOL4	ENSG00000100336.13	ENST00000352371.1	0.99863
APOL5	ENSG00000128313.2	ENST00000249044.2	0.986478
APOL6	ENSG00000221963.4	ENST00000409652.3	0.18111
APOLD1	ENSG00000178878.7	ENST00000326765.6	0.786468
APOM	ENSG00000204444.6	ENST00000375916.3	0.618183
APOO	ENSG00000184831.9	ENST00000379226.4	0.707231
APOOL	ENSG00000155008.9	ENST00000373173.2	0.164874
APOPT1	ENSG00000256053.2	ENST00000409074.2	0.990313
APP	ENSG00000142192.14	ENST00000346798.3	0.0225858
APPBP2	ENSG00000062725.5	ENST00000083182.3	0.0168086
APPL1	ENSG00000157500.5	ENST00000288266.3	0.264978
APPL2	ENSG00000136044.7	ENST00000551662.1	0.0244285
APRT	ENSG00000198931.6	ENST00000378364.3	0.482569
APTX	ENSG00000137074.13	ENST00000379819.1	0.573808
AQP1	ENSG00000240583.6	ENST00000434909.2	0.178918
AQP10	ENSG00000143595.8	ENST00000324978.3	0.737362
AQP11	ENSG00000178301.3	ENST00000313578.3	0.726655
AQP12A	ENSG00000184945.8	ENST00000429564.1	0.927462
AQP12B	ENSG00000185176.8	ENST00000407834.3	0.958887
AQP2	ENSG00000167580.3	ENST00000199280.3	0.231859
AQP3	ENSG00000165272.9	ENST00000297991.4	0.184148
AQP4	ENSG00000171885.9	ENST00000383168.4	0.163081
AQP5	ENSG00000161798.5	ENST00000293599.5	0.686214
AQP6	ENSG00000086159.8	ENST00000315520.5	0.679142
AQP7	ENSG00000165269.7	ENST00000297988.1	0.931247
AQP8	ENSG00000103375.6	ENST00000219660.5	0.757832
AQP9	ENSG00000103569.5	ENST00000219919.4	0.564744
AQR	ENSG00000021776.6	ENST00000156471.5	0.325738
AR	ENSG00000169083.11	ENST00000374690.3	0.016958
ARAF	ENSG00000078061.7	ENST00000377045.4	0.053912
ARAP1	ENSG00000186635.10	ENST00000393609.3	0.44183
ARAP2	ENSG00000047365.6	ENST00000303965.4	0.601748
ARAP3	ENSG00000120318.10	ENST00000239440.4	0.449549
ARC	ENSG00000198576.2	ENST00000356613.2	0.277828
ARCN1	ENSG00000095139.7	ENST00000359415.4	0.105558
AREG	ENSG00000109321.6	ENST00000502307.1	0.369565
AREGB	ENSG00000205595.3	ENST00000380846.3	0.364336
ARF1	ENSG00000143761.9	ENST00000272102.5	0.184646
ARF3	ENSG00000134287.4	ENST00000398092.4	0.200234
ARF4	ENSG00000168374.6	ENST00000303436.6	0.00620051
ARF5	ENSG00000004059.5	ENST00000000233.5	0.0532148
ARF6	ENSG00000165527.5	ENST00000298316.5	0.0706958
ARFGAP1	ENSG00000101199.8	ENST00000353546.3	0.116166
ARFGAP2	ENSG00000149182.9	ENST00000524782.1	0.388988
ARFGAP3	ENSG00000242247.5	ENST00000263245.5	0.676951
ARFGEF1	ENSG00000066777.3	ENST00000262215.3	0.0791125
ARFGEF2	ENSG00000124198.8	ENST00000371917.4	0.0731859
ARFIP1	ENSG00000164144.10	ENST00000353617.2	0.232606
ARFIP2	ENSG00000132254.7	ENST00000254584.2	0.0301061
ARFRP1	ENSG00000101246.13	ENST00000324228.2	0.232756
ARG1	ENSG00000118520.7	ENST00000356962.2	0.242617
ARG2	ENSG00000081181.3	ENST00000261783.3	0.447059
ARGFX	ENSG00000186103.3	ENST00000334384.3	0.949425
ARGLU1	ENSG00000134884.9	ENST00000400198.3	0.0221376
ARHGAP1	ENSG00000175220.7	ENST00000311956.4	0.236491
ARHGAP10	ENSG00000071205.7	ENST00000336498.3	0.45453
ARHGAP11A	ENSG00000198826.6	ENST00000361627.3	0.600403
ARHGAP11B	ENSG00000187951.5	ENST00000428041.2	0.481772
ARHGAP12	ENSG00000165322.12	ENST00000344936.2	0.289033
ARHGAP15	ENSG00000075884.8	ENST00000295095.6	0.166617
ARHGAP17	ENSG00000140750.12	ENST00000289968.6	0.176677
ARHGAP18	ENSG00000146376.5	ENST00000275189.4	0.628044
ARHGAP19	ENSG00000213390.5	ENST00000453547.2	0.442676
ARHGAP20	ENSG00000137727.8	ENST00000260283.4	0.668186
ARHGAP21	ENSG00000107863.11	ENST00000396432.2	0.432666
ARHGAP22	ENSG00000128805.9	ENST00000417912.2	0.622964
ARHGAP23	ENSG00000225485.3	ENST00000431231.2	0.458414
ARHGAP24	ENSG00000138639.13	ENST00000395184.1	0.332512
ARHGAP25	ENSG00000163219.7	ENST00000409202.3	0.718089
ARHGAP26	ENSG00000145819.11	ENST00000274498.4	0.0395687
ARHGAP27	ENSG00000159314.7	ENST00000428638.1	0.490139
ARHGAP28	ENSG00000088756.8	ENST00000383472.4	0.695926
ARHGAP29	ENSG00000137962.8	ENST00000260526.6	0.363838
ARHGAP30	ENSG00000186517.9	ENST00000368013.3	0.635515
ARHGAP31	ENSG00000031081.6	ENST00000264245.4	0.638503
ARHGAP32	ENSG00000134909.13	ENST00000310343.8	0.521714
ARHGAP33	ENSG00000004777.11	ENST00000007510.4	0.45199
ARHGAP35	ENSG00000160007.12	ENST00000404338.2	0.0191992
ARHGAP36	ENSG00000147256.6	ENST00000276211.5	0.224687
ARHGAP39	ENSG00000147799.7	ENST00000377307.2	0.218611
ARHGAP4	ENSG00000089820.11	ENST00000370028.3	0.600503
ARHGAP40	ENSG00000124143.6	ENST00000373345.4	0.803451
ARHGAP42	ENSG00000165895.12	ENST00000298815.8	0.324692
ARHGAP44	ENSG00000006740.11	ENST00000379672.5	0.0493301
ARHGAP5	ENSG00000100852.8	ENST00000345122.3	0.00102097
ARHGAP6	ENSG00000047648.16	ENST00000337414.4	0.117361
ARHGAP8	ENSG00000241484.5	ENST00000517296.3	0.658698
ARHGAP9	ENSG00000123329.13	ENST00000393797.2	0.850565
ARHGDIA	ENSG00000141522.7	ENST00000583868.1	0.282708
ARHGDIB	ENSG00000111348.4	ENST00000228945.4	0.479431
ARHGDIG	ENSG00000242173.4	ENST00000219409.3	0.34551
ARHGEF1	ENSG00000076928.12	ENST00000378152.3	0.404278
ARHGEF10	ENSG00000104728.11	ENST00000398564.1	0.528537
ARHGEF10L	ENSG00000074964.12	ENST00000361221.3	0.627546
ARHGEF11	ENSG00000132694.14	ENST00000368194.3	0.299343
ARHGEF12	ENSG00000196914.4	ENST00000397843.2	0.389586
ARHGEF15	ENSG00000198844.6	ENST00000361926.3	0.702201
ARHGEF16	ENSG00000130762.10	ENST00000378378.4	0.869839
ARHGEF17	ENSG00000110237.3	ENST00000263674.3	0.61131
ARHGEF18	ENSG00000104880.12	ENST00000359920.5	0.807834
ARHGEF19	ENSG00000142632.11	ENST00000270747.3	0.778151
ARHGEF2	ENSG00000116584.11	ENST00000368315.3	0.265078
ARHGEF25	ENSG00000240771.2	ENST00000333972.7	0.751208
ARHGEF26	ENSG00000114790.8	ENST00000356448.4	0.611061
ARHGEF28	ENSG00000214944.5	ENST00000437974.1	0.796828
ARHGEF3	ENSG00000163947.7	ENST00000338458.4	0.379327
ARHGEF33	ENSG00000214694.6	ENST00000398800.4	0.497311
ARHGEF35	ENSG00000213214.3	ENST00000378115.2	0.200035
ARHGEF37	ENSG00000183111.7	ENST00000333677.6	0.819388
ARHGEF38	ENSG00000236699.3	ENST00000420470.2	0.657777
ARHGEF39	ENSG00000137135.12	ENST00000378387.3	0.509712
ARHGEF4	ENSG00000136002.12	ENST00000409359.1	0.974326
ARHGEF40	ENSG00000165801.5	ENST00000298694.4	0.618631
ARHGEF5	ENSG00000050327.9	ENST00000056217.5	0.192166
ARHGEF6	ENSG00000129675.11	ENST00000250617.6	0.0591912
ARHGEF7	ENSG00000102606.12	ENST00000375741.2	0.0956472
ARHGEF9	ENSG00000131089.9	ENST00000253401.6	0.0320484
ARID1A	ENSG00000117713.13	ENST00000324856.7	0.131655
ARID1B	ENSG00000049618.15	ENST00000367148.1	0.388839
ARID2	ENSG00000189079.10	ENST00000334344.6	0.154266
ARID3A	ENSG00000116017.5	ENST00000263620.3	0.773719
ARID3B	ENSG00000179361.13	ENST00000346246.5	0.60374
ARID3C	ENSG00000205143.2	ENST00000378909.2	0.825265
ARID4A	ENSG00000032219.14	ENST00000355431.3	0.181757
ARID4B	ENSG00000054267.16	ENST00000264183.3	0.154216
ARID5A	ENSG00000196843.10	ENST00000357485.3	0.539942
ARID5B	ENSG00000150347.10	ENST00000279873.7	0.0186015
ARIH1	ENSG00000166233.8	ENST00000379887.4	0.0692515
ARIH2	ENSG00000177479.15	ENST00000356401.4	0.004557
ARL1	ENSG00000120805.9	ENST00000551671.1	0.159744
ARL10	ENSG00000175414.6	ENST00000310389.5	0.349196
ARL11	ENSG00000152213.3	ENST00000282026.1	0.905847
ARL13A	ENSG00000174225.10	ENST00000450457.2	0.897729
ARL13B	ENSG00000169379.11	ENST00000394222.3	0.503984
ARL14	ENSG00000179674.2	ENST00000320767.2	0.615892
ARL14EP	ENSG00000152219.4	ENST00000282032.3	0.100179
ARL15	ENSG00000185305.5	ENST00000504924.1	0.1202
ARL16	ENSG00000214087.4	ENST00000397498.4	0.739255
ARL17A	ENSG00000185829.11	ENST00000337845.7	0.192863
ARL17B	ENSG00000228696.4	ENST00000575960.1	0.514792
ARL2	ENSG00000213465.3	ENST00000246747.4	0.171946
ARL2BP	ENSG00000102931.3	ENST00000219204.3	0.288984
ARL3	ENSG00000138175.7	ENST00000260746.4	0.0510733
ARL4A	ENSG00000122644.8	ENST00000356797.3	0.0745306
ARL4C	ENSG00000188042.5	ENST00000339728.3	0.0919119
ARL4D	ENSG00000175906.3	ENST00000320033.3	0.166667
ARL5A	ENSG00000162980.11	ENST00000295087.8	0.0884755
ARL5B	ENSG00000165997.4	ENST00000377275.3	0.0672593
ARL5C	ENSG00000141748.7	ENST00000269586.7	0.836371
ARL6	ENSG00000113966.5	ENST00000335979.2	0.117112
ARL6IP1	ENSG00000170540.10	ENST00000304414.7	0.282111
ARL6IP4	ENSG00000182196.8	ENST00000315580.5	0.914811
ARL6IP5	ENSG00000144746.6	ENST00000273258.3	0.261293
ARL6IP6	ENSG00000177917.5	ENST00000326446.4	0.711016
ARL8A	ENSG00000143862.3	ENST00000272217.2	0.187534
ARL8B	ENSG00000134108.8	ENST00000256496.3	0.228572
ARMC1	ENSG00000104442.5	ENST00000276569.3	0.295408
ARMC10	ENSG00000170632.9	ENST00000323716.3	0.475845
ARMC12	ENSG00000157343.4	ENST00000288065.2	0.0973903
ARMC2	ENSG00000118690.8	ENST00000392644.4	0.665945
ARMC3	ENSG00000165309.8	ENST00000298032.5	0.801509
ARMC4	ENSG00000169126.11	ENST00000305242.5	0.74055
ARMC5	ENSG00000140691.12	ENST00000408912.3	0.786767
ARMC6	ENSG00000105676.8	ENST00000392336.3	0.63173
ARMC7	ENSG00000125449.2	ENST00000245543.1	0.710718
ARMC8	ENSG00000114098.13	ENST00000469044.1	0.0988844
ARMC9	ENSG00000135931.13	ENST00000349938.4	0.532771
ARMCX1	ENSG00000126947.7	ENST00000372829.3	0.190622
ARMCX2	ENSG00000184867.9	ENST00000328766.5	0.242417
ARMCX3	ENSG00000102401.15	ENST00000341189.4	0.144753
ARMCX4	ENSG00000196440.7	ENST00000423738.3	0.812167
ARMCX5	ENSG00000125962.7	ENST00000246174.2	0.621968
ARMCX6	ENSG00000198960.6	ENST00000361910.4	0.640794
ARMS2	ENSG00000254636.1	ENST00000528446.1	0.994397
ARNT	ENSG00000143437.15	ENST00000358595.5	0.0563026
ARNT2	ENSG00000172379.14	ENST00000303329.4	0.374247
ARNTL	ENSG00000133794.13	ENST00000403290.1	0.0378754
ARNTL2	ENSG00000029153.10	ENST00000266503.5	0.705688
ARPC1A	ENSG00000241685.3	ENST00000262942.5	0.107152
ARPC1B	ENSG00000130429.7	ENST00000252725.5	0.196798
ARPC2	ENSG00000163466.11	ENST00000295685.10	0.0944021
ARPC3	ENSG00000111229.10	ENST00000228825.7	0.0341899
ARPC4	ENSG00000241553.5	ENST00000433034.1	0.142114
ARPC4-TTLL3	ENSG00000250151.3	ENST00000397256.1	0.72795
ARPC5	ENSG00000162704.10	ENST00000294742.6	0.0897704
ARPC5L	ENSG00000136950.9	ENST00000259477.6	0.248693
ARPP19	ENSG00000128989.5	ENST00000561971.1	0.098984
ARPP21	ENSG00000172995.12	ENST00000417925.1	0.342223
ARR3	ENSG00000120500.13	ENST00000307959.8	0.27464
ARRB1	ENSG00000137486.12	ENST00000393505.4	0.408362
ARRB2	ENSG00000141480.12	ENST00000412477.3	0.199238
ARRDC1	ENSG00000197070.9	ENST00000371421.4	0.504283
ARRDC2	ENSG00000105643.3	ENST00000222250.3	0.388092
ARRDC3	ENSG00000113369.4	ENST00000265138.3	0.0355346
ARRDC4	ENSG00000140450.7	ENST00000268042.6	0.672469
ARRDC5	ENSG00000205784.2	ENST00000381781.2	0.713706
ARSA	ENSG00000100299.12	ENST00000216124.5	0.462797
ARSB	ENSG00000113273.11	ENST00000264914.4	0.630634
ARSD	ENSG00000006756.11	ENST00000381154.1	0.62914
ARSE	ENSG00000157399.10	ENST00000545496.1	0.830295
ARSF	ENSG00000062096.10	ENST00000359361.2	0.837915
ARSG	ENSG00000141337.8	ENST00000448504.2	0.691643
ARSH	ENSG00000205667.2	ENST00000381130.2	0.608223
ARSI	ENSG00000183876.8	ENST00000328668.7	0.346606
ARSJ	ENSG00000180801.11	ENST00000315366.7	0.0784651
ARSK	ENSG00000164291.12	ENST00000380009.4	0.470616
ART1	ENSG00000129744.2	ENST00000250693.1	0.799168
ART3	ENSG00000156219.12	ENST00000355810.4	0.887121
ART4	ENSG00000111339.6	ENST00000228936.4	0.883435
ART5	ENSG00000167311.9	ENST00000359918.4	0.653793
ARTN	ENSG00000117407.12	ENST00000438616.3	0.444718
ARV1	ENSG00000173409.9	ENST00000310256.2	0.670128
ARVCF	ENSG00000099889.9	ENST00000263207.3	0.598212
ARX	ENSG00000004848.6	ENST00000379044.4	0.101325
AS3MT	ENSG00000214435.3	ENST00000369880.3	0.696026
ASAH1	ENSG00000104763.12	ENST00000381733.4	0.774018
ASAH2	ENSG00000188611.8	ENST00000395526.3	0.305917
ASAH2B	ENSG00000204147.5	ENST00000374006.1	0.700857
ASAH2C	ENSG00000072444.9	ENST00000426610.2	0.468076
ASAP1	ENSG00000153317.10	ENST00000357668.1	0.0161114
ASAP2	ENSG00000151693.5	ENST00000281419.3	0.0200956
ASAP3	ENSG00000088280.12	ENST00000336689.3	0.396359
ASB1	ENSG00000065802.7	ENST00000264607.4	0.159794
ASB10	ENSG00000146926.6	ENST00000422024.1	0.779944
ASB11	ENSG00000165192.8	ENST00000480796.1	0.233801
ASB12	ENSG00000198881.8	ENST00000362002.2	0.520469
ASB13	ENSG00000196372.7	ENST00000357700.6	0.485806
ASB14	ENSG00000239388.4	ENST00000389601.3	0.203073
ASB15	ENSG00000146809.8	ENST00000275699.3	0.521117
ASB16	ENSG00000161664.2	ENST00000293414.1	0.918248
ASB17	ENSG00000154007.6	ENST00000284142.6	0.461004
ASB18	ENSG00000182177.9	ENST00000409749.3	0.843892
ASB2	ENSG00000100628.7	ENST00000555019.1	0.466134
ASB3	ENSG00000115239.15	ENST00000352846.3	0.651402
ASB4	ENSG00000005981.8	ENST00000325885.5	0.443722
ASB5	ENSG00000164122.4	ENST00000296525.3	0.20133
ASB6	ENSG00000148331.7	ENST00000277458.4	0.574805
ASB7	ENSG00000183475.8	ENST00000332783.7	0.0533642
ASB8	ENSG00000177981.6	ENST00000317697.3	0.204816
ASB9	ENSG00000102048.10	ENST00000380488.4	0.314881
ASCC1	ENSG00000138303.12	ENST00000342444.4	0.794786
ASCC2	ENSG00000100325.10	ENST00000307790.3	0.631431
ASCC3	ENSG00000112249.9	ENST00000369162.2	0.262687
ASCL1	ENSG00000139352.3	ENST00000266744.3	0.328228
ASCL2	ENSG00000183734.4	ENST00000331289.4	0.51255
ASCL3	ENSG00000176009.2	ENST00000325884.1	0.683525
ASCL4	ENSG00000187855.5	ENST00000342331.4	0.936526
ASF1A	ENSG00000111875.6	ENST00000229595.5	0.0196972
ASF1B	ENSG00000105011.4	ENST00000263382.3	0.311993
ASGR1	ENSG00000141505.7	ENST00000269299.3	0.304024
ASGR2	ENSG00000161944.11	ENST00000355035.5	0.634319
ASH1L	ENSG00000116539.6	ENST00000368346.3	0.307012
ASH2L	ENSG00000129691.10	ENST00000343823.5	0.368569
ASIC1	ENSG00000110881.6	ENST00000228468.4	0.363439
ASIC2	ENSG00000108684.10	ENST00000225823.2	0.37848
ASIC3	ENSG00000213199.3	ENST00000297512.8	0.713905
ASIC4	ENSG00000072182.8	ENST00000358078.4	0.537801
ASIC5	ENSG00000256394.2	ENST00000537611.2	0.64184
ASIP	ENSG00000101440.5	ENST00000374954.3	0.843394
ASL	ENSG00000126522.11	ENST00000304874.9	0.164177
ASMT	ENSG00000196433.6	ENST00000381241.3	0.850764
ASMTL	ENSG00000169093.10	ENST00000381317.3	0.799019
ASNA1	ENSG00000198356.7	ENST00000357332.3	0.169207
ASNS	ENSG00000070669.12	ENST00000175506.4	0.584367
ASNSD1	ENSG00000138381.4	ENST00000260952.4	0.653195
ASPA	ENSG00000108381.6	ENST00000263080.2	0.380671
ASPDH	ENSG00000204653.4	ENST00000389208.3	0.759624
ASPG	ENSG00000166183.11	ENST00000455920.2	0.777554
ASPH	ENSG00000198363.10	ENST00000379454.4	0.224737
ASPHD1	ENSG00000174939.6	ENST00000308748.5	0.337542
ASPHD2	ENSG00000128203.6	ENST00000215906.5	0.418123
ASPM	ENSG00000066279.12	ENST00000367409.4	0.73288
ASPN	ENSG00000106819.7	ENST00000375544.3	0.208651
ASPRV1	ENSG00000244617.1	ENST00000320256.4	0.662209
ASPSCR1	ENSG00000169696.10	ENST00000306729.7	0.671821
ASRGL1	ENSG00000162174.8	ENST00000301776.5	0.203421
ASS1	ENSG00000130707.12	ENST00000334909.3	0.306315
ASTE1	ENSG00000034533.7	ENST00000514044.1	0.70255
ASTL	ENSG00000188886.3	ENST00000342380.2	0.907839
ASTN1	ENSG00000152092.10	ENST00000367654.2	0.0494796
ASTN2	ENSG00000148219.12	ENST00000313400.4	0.221699
ASUN	ENSG00000064102.10	ENST00000261191.7	0.139673
ASXL1	ENSG00000171456.12	ENST00000375687.4	0.769685
ASXL2	ENSG00000143970.11	ENST00000435504.3	0.394467
ASXL3	ENSG00000141431.5	ENST00000269197.5	0.546018
ASZ1	ENSG00000154438.3	ENST00000284629.2	0.415085
ATAD1	ENSG00000138138.8	ENST00000308448.7	0.137532
ATAD2	ENSG00000156802.8	ENST00000287394.5	0.0273171
ATAD2B	ENSG00000119778.10	ENST00000238789.5	0.4999
ATAD3A	ENSG00000197785.9	ENST00000378755.5	0.818293
ATAD3B	ENSG00000160072.13	ENST00000308647.7	0.852657
ATAD3C	ENSG00000215915.5	ENST00000378785.2	0.836969
ATAD5	ENSG00000176208.4	ENST00000321990.4	0.74817
ATAT1	ENSG00000137343.12	ENST00000376485.4	0.485507
ATCAY	ENSG00000167654.12	ENST00000301260.6	0.443872
ATE1	ENSG00000107669.12	ENST00000224652.6	0.55319
ATF1	ENSG00000123268.4	ENST00000262053.3	0.478136
ATF2	ENSG00000115966.11	ENST00000264110.2	0.135042
ATF3	ENSG00000162772.12	ENST00000341491.4	0.0793615
ATF4	ENSG00000128272.10	ENST00000337304.2	0.820434
ATF5	ENSG00000169136.3	ENST00000423777.1	0.758678
ATF6	ENSG00000118217.5	ENST00000367942.3	0.69229
ATF6B	ENSG00000213676.6	ENST00000375203.3	0.110937
ATF7	ENSG00000170653.14	ENST00000328463.7	0.145201
ATF7IP	ENSG00000171681.8	ENST00000544627.1	0.461602
ATF7IP2	ENSG00000166669.9	ENST00000356427.2	0.806987
ATG10	ENSG00000152348.10	ENST00000282185.3	0.792295
ATG12	ENSG00000145782.8	ENST00000274459.4	0.796977
ATG13	ENSG00000175224.11	ENST00000528494.1	0.198242
ATG14	ENSG00000126775.8	ENST00000247178.5	0.286892
ATG16L1	ENSG00000085978.17	ENST00000392018.1	0.13803
ATG16L2	ENSG00000168010.6	ENST00000321297.5	0.560212
ATG2A	ENSG00000110046.8	ENST00000421419.2	0.725957
ATG2B	ENSG00000066739.7	ENST00000359933.4	0.434608
ATG3	ENSG00000144848.6	ENST00000283290.5	0.0939539
ATG4A	ENSG00000101844.13	ENST00000372232.3	0.203521
ATG4B	ENSG00000168397.12	ENST00000404914.3	0.436501
ATG4C	ENSG00000125703.9	ENST00000317868.4	0.0961452
ATG4D	ENSG00000130734.5	ENST00000309469.4	0.206161
ATG5	ENSG00000057663.8	ENST00000343245.3	0.379625
ATG7	ENSG00000197548.7	ENST00000354449.3	0.354226
ATG9A	ENSG00000198925.6	ENST00000361242.4	0.189277
ATHL1	ENSG00000142102.11	ENST00000409479.1	0.834479
ATIC	ENSG00000138363.10	ENST00000236959.9	0.279919
ATL1	ENSG00000198513.6	ENST00000357032.3	0.103616
ATL2	ENSG00000119787.9	ENST00000378954.4	0.635963
ATL3	ENSG00000184743.8	ENST00000332645.4	0.483366
ATM	ENSG00000149311.10	ENST00000278616.4	0.635166
ATMIN	ENSG00000166454.5	ENST00000299575.4	0.734872
ATN1	ENSG00000111676.9	ENST00000356654.3	0.428632
ATOH1	ENSG00000172238.3	ENST00000306011.3	0.559664
ATOH7	ENSG00000179774.7	ENST00000373673.3	0.818143
ATOH8	ENSG00000168874.8	ENST00000306279.3	0.835873
ATOX1	ENSG00000177556.7	ENST00000521264.1	0.312242
ATP10A	ENSG00000206190.7	ENST00000356865.6	0.797425
ATP10B	ENSG00000118322.8	ENST00000327245.5	0.627795
ATP10D	ENSG00000145246.8	ENST00000273859.3	0.735271
ATP11A	ENSG00000068650.13	ENST00000375630.2	0.599059
ATP11B	ENSG00000058063.10	ENST00000323116.5	0.246252
ATP11C	ENSG00000101974.10	ENST00000327569.3	0.0968923
ATP12A	ENSG00000075673.7	ENST00000218548.6	0.247846
ATP13A1	ENSG00000105726.11	ENST00000357324.6	0.373151
ATP13A2	ENSG00000159363.13	ENST00000326735.8	0.528936
ATP13A3	ENSG00000133657.10	ENST00000256031.4	0.0153643
ATP13A4	ENSG00000127249.10	ENST00000342695.4	0.281214
ATP13A5	ENSG00000187527.6	ENST00000342358.4	0.57092
ATP1A1	ENSG00000163399.11	ENST00000295598.5	0.0839932
ATP1A1OS	ENSG00000203865.4	ENST00000369491.1	0.642188
ATP1A2	ENSG00000018625.10	ENST00000361216.3	0.0258728
ATP1A3	ENSG00000105409.9	ENST00000441343.1	0.483665
ATP1A4	ENSG00000132681.12	ENST00000368081.4	0.291175
ATP1B1	ENSG00000143153.7	ENST00000367815.3	0.0794611
ATP1B2	ENSG00000129244.4	ENST00000250111.4	0.387196
ATP1B3	ENSG00000069849.6	ENST00000286371.3	0.216918
ATP1B4	ENSG00000101892.7	ENST00000218008.3	0.436152
ATP2A1	ENSG00000196296.9	ENST00000357084.3	0.239529
ATP2A2	ENSG00000174437.10	ENST00000539276.2	0.0793117
ATP2A3	ENSG00000074370.13	ENST00000359983.3	0.629987
ATP2B1	ENSG00000070961.10	ENST00000261173.2	0.0120275
ATP2B2	ENSG00000157087.12	ENST00000352432.4	0.148987
ATP2B3	ENSG00000067842.13	ENST00000263519.4	0.177673
ATP2B4	ENSG00000058668.10	ENST00000357681.5	0.207754
ATP2C1	ENSG00000017260.14	ENST00000393221.4	0.234449
ATP2C2	ENSG00000064270.7	ENST00000416219.2	0.550949
ATP4A	ENSG00000105675.3	ENST00000262623.3	0.0753773
ATP4B	ENSG00000186009.3	ENST00000335288.3	0.42669
ATP5A1	ENSG00000152234.9	ENST00000282050.2	0.0866826
ATP5B	ENSG00000110955.3	ENST00000262030.3	0.209398
ATP5C1	ENSG00000165629.14	ENST00000356708.7	0.18873
ATP5D	ENSG00000099624.3	ENST00000215375.2	0.380323
ATP5E	ENSG00000124172.5	ENST00000243997.3	0.50264
ATP5EP2	ENSG00000180389.6	ENST00000381026.3	0.906893
ATP5F1	ENSG00000116459.6	ENST00000369722.3	0.242069
ATP5G1	ENSG00000159199.8	ENST00000355938.5	0.49487
ATP5G2	ENSG00000135390.12	ENST00000394349.3	0.776956
ATP5G3	ENSG00000154518.5	ENST00000284727.4	0.151028
ATP5H	ENSG00000167863.7	ENST00000301587.4	0.758828
ATP5I	ENSG00000169020.5	ENST00000304312.4	0.876961
ATP5J	ENSG00000154723.8	ENST00000400099.1	0.592883
ATP5J2	ENSG00000241468.3	ENST00000449683.1	0.567284
ATP5J2-PTCD1	ENSG00000248919.1	ENST00000413834.1	0.809552
ATP5L	ENSG00000167283.3	ENST00000300688.3	0.326585
ATP5L2	ENSG00000249222.1	ENST00000505920.1	0.611908
ATP5O	ENSG00000241837.2	ENST00000290299.2	0.557622
ATP5S	ENSG00000125375.10	ENST00000358473.1	0.963295
ATP5SL	ENSG00000105341.13	ENST00000417807.3	0.938767
ATP6AP1	ENSG00000071553.12	ENST00000369762.2	0.506524
ATP6AP1L	ENSG00000205464.5	ENST00000380167.2	0.787016
ATP6AP2	ENSG00000182220.9	ENST00000378438.4	0.782136
ATP6V0A1	ENSG00000033627.10	ENST00000264649.6	0.0188007
ATP6V0A2	ENSG00000185344.8	ENST00000330342.2	0.491035
ATP6V0A4	ENSG00000105929.11	ENST00000310018.2	0.144156
ATP6V0B	ENSG00000117410.9	ENST00000532642.1	0.411251
ATP6V0C	ENSG00000185883.5	ENST00000330398.4	0.347552
ATP6V0D1	ENSG00000159720.6	ENST00000540149.1	0.0327457
ATP6V0D2	ENSG00000147614.3	ENST00000285393.3	0.30766
ATP6V0E1	ENSG00000113732.4	ENST00000517669.1	0.241172
ATP6V0E2	ENSG00000171130.12	ENST00000421974.2	0.994497
ATP6V1A	ENSG00000114573.5	ENST00000273398.3	0.0137706
ATP6V1B1	ENSG00000116039.7	ENST00000234396.4	0.404079
ATP6V1B2	ENSG00000147416.6	ENST00000276390.2	0.244758
ATP6V1C1	ENSG00000155097.7	ENST00000395862.3	0.0786643
ATP6V1C2	ENSG00000143882.5	ENST00000272238.4	0.369217
ATP6V1D	ENSG00000100554.7	ENST00000216442.7	0.170153
ATP6V1E1	ENSG00000131100.8	ENST00000253413.5	0.347303
ATP6V1E2	ENSG00000250565.2	ENST00000306448.4	0.167862
ATP6V1F	ENSG00000128524.4	ENST00000492758.1	0.344813
ATP6V1G1	ENSG00000136888.6	ENST00000374050.3	0.314732
ATP6V1G2	ENSG00000213760.5	ENST00000303892.5	0.224887
ATP6V1G2-DDX39B	ENSG00000254870.1	ENST00000475917.1	0.0865332
ATP6V1G3	ENSG00000151418.7	ENST00000367381.1	0.883037
ATP6V1H	ENSG00000047249.11	ENST00000359530.2	0.0509737
ATP7A	ENSG00000165240.13	ENST00000341514.6	0.340829
ATP7B	ENSG00000123191.9	ENST00000242839.4	0.447507
ATP8A1	ENSG00000124406.12	ENST00000381668.5	0.131306
ATP8A2	ENSG00000132932.11	ENST00000381655.2	0.0217889
ATP8B1	ENSG00000081923.6	ENST00000283684.4	0.197744
ATP8B2	ENSG00000143515.12	ENST00000368489.3	0.0977389
ATP8B3	ENSG00000130270.10	ENST00000539485.1	0.818592
ATP8B4	ENSG00000104043.10	ENST00000284509.6	0.301434
ATP9A	ENSG00000054793.9	ENST00000338821.5	0.00575228
ATP9B	ENSG00000166377.15	ENST00000426216.2	0.39108
ATPAF1	ENSG00000123472.8	ENST00000576409.1	0.245306
ATPAF1-AS1	ENSG00000186118.7	ENST00000569393.1	0.824867
ATPAF2	ENSG00000171953.10	ENST00000474627.2	0.533767
ATPBD4	ENSG00000134146.7	ENST00000256538.4	0.529284
ATPIF1	ENSG00000130770.12	ENST00000335514.5	0.427486
ATR	ENSG00000175054.10	ENST00000350721.4	0.496713
ATRAID	ENSG00000138085.11	ENST00000380171.3	0.952313
ATRIP	ENSG00000164053.13	ENST00000320211.3	0.516136
ATRN	ENSG00000088812.13	ENST00000262919.5	0.343369
ATRNL1	ENSG00000107518.11	ENST00000355044.3	0.125679
ATRX	ENSG00000085224.15	ENST00000373344.4	0.092908
ATXN1	ENSG00000124788.12	ENST00000244769.3	0.551696
ATXN10	ENSG00000130638.11	ENST00000252934.5	0.325091
ATXN1L	ENSG00000224470.2	ENST00000427980.2	0.51509
ATXN2	ENSG00000204842.8	ENST00000377617.3	0.233652
ATXN2L	ENSG00000168488.14	ENST00000395547.2	0.0276159
ATXN3	ENSG00000066427.16	ENST00000545170.1	0.638702
ATXN3L	ENSG00000123594.3	ENST00000380622.2	0.956596
ATXN7	ENSG00000163635.13	ENST00000398590.3	0.748369
ATXN7L1	ENSG00000146776.10	ENST00000419735.3	0.268016
ATXN7L2	ENSG00000162650.10	ENST00000369870.3	0.349843
ATXN7L3	ENSG00000087152.11	ENST00000454077.2	0.225634
ATXN7L3B	ENSG00000253719.2	ENST00000519948.2	0.632776
AUH	ENSG00000148090.7	ENST00000375731.4	0.500299
AUNIP	ENSG00000127423.6	ENST00000538789.1	0.742293
AUP1	ENSG00000115307.12	ENST00000377526.3	0.162284
AURKA	ENSG00000087586.13	ENST00000312783.6	0.736317
AURKAIP1	ENSG00000175756.9	ENST00000321751.5	0.957792
AURKB	ENSG00000178999.8	ENST00000316199.6	0.569127
AURKC	ENSG00000105146.7	ENST00000302804.6	0.421261
AUTS2	ENSG00000158321.11	ENST00000342771.4	0.309104
AVEN	ENSG00000169857.3	ENST00000306730.3	0.88224
AVIL	ENSG00000135407.6	ENST00000257861.3	0.27474
AVL9	ENSG00000105778.13	ENST00000318709.4	0.282459
AVP	ENSG00000101200.5	ENST00000380293.3	0.468973
AVPI1	ENSG00000119986.6	ENST00000370626.3	0.904104
AVPR1A	ENSG00000166148.2	ENST00000299178.2	0.538149
AVPR1B	ENSG00000198049.5	ENST00000367126.4	0.576398
AVPR2	ENSG00000126895.9	ENST00000430697.1	0.756337
AWAT1	ENSG00000204195.3	ENST00000374521.3	0.507321
AWAT2	ENSG00000147160.5	ENST00000276101.3	0.248344
AXDND1	ENSG00000162779.15	ENST00000367618.3	0.834578
AXIN1	ENSG00000103126.10	ENST00000262320.3	0.497161
AXIN2	ENSG00000168646.8	ENST00000307078.5	0.690647
AXL	ENSG00000167601.6	ENST00000301178.3	0.204667
AZGP1	ENSG00000160862.8	ENST00000292401.4	0.437796
AZI1	ENSG00000141577.8	ENST00000269392.4	0.917351
AZI2	ENSG00000163512.9	ENST00000479665.1	0.297649
AZIN1	ENSG00000155096.8	ENST00000337198.5	0.137582
AZU1	ENSG00000172232.5	ENST00000233997.2	0.574157
B2M	ENSG00000166710.12	ENST00000544417.1	0.510758
B3GALNT1	ENSG00000169255.9	ENST00000320474.4	0.388391
B3GALNT2	ENSG00000162885.7	ENST00000366600.3	0.346158
B3GALT1	ENSG00000172318.3	ENST00000305861.1	0.0212411
B3GALT2	ENSG00000162630.5	ENST00000367434.4	0.164226
B3GALT4	ENSG00000235863.1	ENST00000451237.1	0.356666
B3GALT5	ENSG00000183778.12	ENST00000343118.4	0.583719
B3GALT6	ENSG00000176022.3	ENST00000379198.2	0.341078
B3GALTL	ENSG00000187676.6	ENST00000343307.4	0.458315
B3GAT1	ENSG00000109956.8	ENST00000537389.1	0.36588
B3GAT2	ENSG00000112309.6	ENST00000230053.6	0.235096
B3GAT3	ENSG00000149541.5	ENST00000265471.5	0.180014
B3GNT1	ENSG00000174684.6	ENST00000311181.4	0.149883
B3GNT2	ENSG00000170340.10	ENST00000301998.4	0.161288
B3GNT3	ENSG00000179913.5	ENST00000318683.5	0.766697
B3GNT4	ENSG00000176383.8	ENST00000324189.4	0.9051
B3GNT5	ENSG00000176597.7	ENST00000326505.3	0.243214
B3GNT6	ENSG00000198488.6	ENST00000533140.1	0.612356
B3GNT7	ENSG00000156966.6	ENST00000287590.5	0.433911
B3GNT8	ENSG00000177191.1	ENST00000321702.1	0.668484
B3GNT9	ENSG00000237172.3	ENST00000449549.3	0.287838
B3GNTL1	ENSG00000175711.4	ENST00000320865.3	0.851063
B4GALNT1	ENSG00000135454.8	ENST00000341156.4	0.428682
B4GALNT2	ENSG00000167080.4	ENST00000300404.2	0.80121
B4GALNT3	ENSG00000139044.6	ENST00000266383.5	0.663156
B4GALNT4	ENSG00000182272.7	ENST00000329962.6	0.731336
B4GALT1	ENSG00000086062.8	ENST00000379731.4	0.437397
B4GALT2	ENSG00000117411.12	ENST00000309519.7	0.25432
B4GALT3	ENSG00000158850.10	ENST00000319769.5	0.157005
B4GALT4	ENSG00000121578.8	ENST00000359213.3	0.428831
B4GALT5	ENSG00000158470.5	ENST00000371711.4	0.352532
B4GALT6	ENSG00000118276.7	ENST00000306851.5	0.258404
B4GALT7	ENSG00000027847.9	ENST00000029410.5	0.228174
B9D1	ENSG00000108641.10	ENST00000477478.2	0.397355
B9D2	ENSG00000123810.2	ENST00000243578.2	0.304921
BAALC	ENSG00000164929.12	ENST00000297574.6	0.88732
BAAT	ENSG00000136881.7	ENST00000259407.2	0.607525
BABAM1	ENSG00000105393.10	ENST00000359435.3	0.298098
BACE1	ENSG00000186318.11	ENST00000313005.6	0.329424
BACE2	ENSG00000182240.10	ENST00000330333.6	0.45443
BACH1	ENSG00000156273.10	ENST00000286800.3	0.673216
BACH2	ENSG00000112182.9	ENST00000257749.4	0.48989
BAD	ENSG00000002330.9	ENST00000309032.3	0.412446
BAG1	ENSG00000107262.11	ENST00000379704.2	0.607924
BAG2	ENSG00000112208.8	ENST00000370693.4	0.30248
BAG3	ENSG00000151929.5	ENST00000369085.3	0.751108
BAG4	ENSG00000156735.6	ENST00000287322.4	0.609617
BAG5	ENSG00000166170.9	ENST00000337322.4	0.518328
BAG6	ENSG00000204463.7	ENST00000404765.2	0.169007
BAGE4	ENSG00000256715.1	ENST00000540061.1	0.942701
BAHCC1	ENSG00000171282.8	ENST00000307745.7	0.832337
BAHD1	ENSG00000140320.7	ENST00000416165.1	0.448105
BAI1	ENSG00000181790.6	ENST00000323289.5	0.182405
BAI2	ENSG00000121753.8	ENST00000373658.3	0.31005
BAI3	ENSG00000135298.8	ENST00000370598.1	0.0386224
BAIAP2	ENSG00000175866.10	ENST00000575245.1	0.0820509
BAIAP2L1	ENSG00000006453.9	ENST00000005260.8	0.326485
BAIAP2L2	ENSG00000128298.12	ENST00000381669.3	0.648364
BAIAP3	ENSG00000007516.9	ENST00000324385.5	0.805493
BAK1	ENSG00000030110.8	ENST00000360661.5	0.415334
BAMBI	ENSG00000095739.7	ENST00000375533.3	0.217068
BANF1	ENSG00000175334.3	ENST00000312175.2	0.156606
BANF2	ENSG00000125888.9	ENST00000545418.1	0.915459
BANK1	ENSG00000153064.7	ENST00000322953.4	0.914961
BANP	ENSG00000172530.14	ENST00000286122.7	0.123437
BAP1	ENSG00000163930.5	ENST00000460680.1	0.249141
BARD1	ENSG00000138376.6	ENST00000260947.4	0.921684
BARHL1	ENSG00000125492.5	ENST00000263610.2	0.329225
BARHL2	ENSG00000143032.6	ENST00000370445.3	0.0762239
BARX1	ENSG00000131668.8	ENST00000253968.5	0.559216
BARX2	ENSG00000043039.4	ENST00000281437.4	0.427536
BASP1	ENSG00000176788.6	ENST00000322611.3	0.871781
BATF	ENSG00000156127.6	ENST00000286639.6	0.238682
BATF2	ENSG00000168062.5	ENST00000301887.4	0.841899
BATF3	ENSG00000123685.4	ENST00000243440.1	0.804099
BAX	ENSG00000087088.14	ENST00000293288.8	0.536157
BAZ1A	ENSG00000198604.6	ENST00000360310.1	0.125031
BAZ1B	ENSG00000009954.6	ENST00000339594.4	0.0262712
BAZ2A	ENSG00000076108.7	ENST00000551812.1	0.435604
BAZ2B	ENSG00000123636.13	ENST00000392783.2	0.195453
BBC3	ENSG00000105327.10	ENST00000449228.1	0.484959
BBIP1	ENSG00000214413.2	ENST00000454061.1	0.598561
BBOX1	ENSG00000129151.4	ENST00000263182.3	0.242467
BBS1	ENSG00000174483.15	ENST00000318312.7	0.471562
BBS10	ENSG00000179941.5	ENST00000393262.3	0.540042
BBS12	ENSG00000181004.5	ENST00000314218.3	0.949574
BBS2	ENSG00000125124.7	ENST00000245157.5	0.320011
BBS4	ENSG00000140463.9	ENST00000395205.2	0.586359
BBS5	ENSG00000163093.7	ENST00000554017.1	0.164948
BBS7	ENSG00000138686.5	ENST00000264499.4	0.319513
BBS9	ENSG00000122507.16	ENST00000242067.6	0.750311
BBX	ENSG00000114439.13	ENST00000325805.8	0.314284
BCAM	ENSG00000187244.5	ENST00000270233.6	0.785771
BCAN	ENSG00000132692.13	ENST00000329117.4	0.467678
BCAP29	ENSG00000075790.6	ENST00000379119.2	0.861522
BCAP31	ENSG00000185825.10	ENST00000458587.2	0.303277
BCAR1	ENSG00000050820.12	ENST00000418647.3	0.226231
BCAR3	ENSG00000137936.11	ENST00000260502.6	0.627845
BCAS1	ENSG00000064787.8	ENST00000371440.3	0.857139
BCAS2	ENSG00000116752.5	ENST00000369541.3	0.342572
BCAS3	ENSG00000141376.16	ENST00000588462.1	0.119304
BCAS4	ENSG00000124243.12	ENST00000358791.5	0.975273
BCAT1	ENSG00000060982.10	ENST00000539282.1	0.247497
BCAT2	ENSG00000105552.8	ENST00000316273.5	0.600951
BCCIP	ENSG00000107949.12	ENST00000368759.5	0.358608
BCDIN3D	ENSG00000186666.4	ENST00000333924.4	0.665148
BCHE	ENSG00000114200.5	ENST00000264381.3	0.580532
BCKDHA	ENSG00000248098.3	ENST00000457836.2	0.656681
BCKDHB	ENSG00000083123.9	ENST00000320393.5	0.275736
BCKDK	ENSG00000103507.9	ENST00000219794.6	0.126774
BCL10	ENSG00000142867.7	ENST00000271015.3	0.572514
BCL11A	ENSG00000119866.16	ENST00000335712.6	0.00236566
BCL11B	ENSG00000127152.13	ENST00000357195.3	0.0141192
BCL2	ENSG00000171791.10	ENST00000333681.4	0.475995
BCL2A1	ENSG00000140379.7	ENST00000267953.3	0.898426
BCL2L1	ENSG00000171552.8	ENST00000307677.4	0.277977
BCL2L10	ENSG00000137875.4	ENST00000561198.1	0.857189
BCL2L11	ENSG00000153094.16	ENST00000393256.2	0.275935
BCL2L12	ENSG00000126453.4	ENST00000246785.2	0.579486
BCL2L13	ENSG00000099968.13	ENST00000317582.5	0.85694
BCL2L14	ENSG00000121380.8	ENST00000586576.1	0.866552
BCL2L15	ENSG00000188761.7	ENST00000393316.3	0.881842
BCL2L2	ENSG00000129473.5	ENST00000250405.5	0.684471
BCL2L2-PABPN1	ENSG00000258643.1	ENST00000553781.1	0.525599
BCL3	ENSG00000069399.8	ENST00000164227.5	0.31772
BCL6	ENSG00000113916.13	ENST00000232014.4	0.193909
BCL6B	ENSG00000161940.6	ENST00000293805.5	0.145799
BCL7A	ENSG00000110987.4	ENST00000538010.1	0.529533
BCL7B	ENSG00000106635.3	ENST00000223368.2	0.217715
BCL7C	ENSG00000099385.7	ENST00000380317.4	0.352283
BCL9	ENSG00000116128.5	ENST00000234739.3	0.434558
BCL9L	ENSG00000186174.6	ENST00000334801.3	0.622765
BCLAF1	ENSG00000029363.11	ENST00000531224.1	0.0699487
BCMO1	ENSG00000135697.5	ENST00000258168.2	0.47475
BCO2	ENSG00000197580.7	ENST00000357685.5	0.503138
BCOR	ENSG00000183337.12	ENST00000378444.4	0.011131
BCORL1	ENSG00000085185.10	ENST00000303743.5	0.29242
BCR	ENSG00000186716.15	ENST00000305877.8	0.447308
BCS1L	ENSG00000074582.8	ENST00000359273.3	0.595622
BDH1	ENSG00000161267.7	ENST00000358186.2	0.676602
BDH2	ENSG00000164039.10	ENST00000296424.4	0.400045
BDKRB1	ENSG00000100739.6	ENST00000216629.6	0.827606
BDKRB2	ENSG00000168398.5	ENST00000306005.3	0.718039
BDNF	ENSG00000176697.13	ENST00000438929.1	0.313885
BDP1	ENSG00000145734.13	ENST00000358731.4	0.907092
BEAN1	ENSG00000166546.8	ENST00000536005.2	0.580731
BECN1	ENSG00000126581.8	ENST00000361523.4	0.0442502
BEGAIN	ENSG00000183092.11	ENST00000355173.2	0.409408
BEND2	ENSG00000177324.9	ENST00000380033.4	0.864012
BEND3	ENSG00000178409.9	ENST00000369042.1	0.080258
BEND4	ENSG00000188848.11	ENST00000502486.1	0.536008
BEND5	ENSG00000162373.8	ENST00000371833.3	0.230763
BEND6	ENSG00000151917.12	ENST00000370746.3	0.346058
BEND7	ENSG00000165626.11	ENST00000396900.2	0.558668
BEST1	ENSG00000167995.11	ENST00000449131.2	0.889362
BEST2	ENSG00000039987.2	ENST00000042931.1	0.761467
BEST3	ENSG00000127325.13	ENST00000330891.5	0.678246
BEST4	ENSG00000142959.4	ENST00000372207.3	0.368021
BET1	ENSG00000105829.6	ENST00000357520.4	0.551795
BET1L	ENSG00000177951.12	ENST00000410108.1	0.0882763
BET3L	ENSG00000173626.5	ENST00000368602.3	0.294113
BEX1	ENSG00000133169.5	ENST00000372728.3	0.611808
BEX2	ENSG00000133134.7	ENST00000536889.1	0.937323
BEX4	ENSG00000102409.9	ENST00000372691.3	0.663006
BEX5	ENSG00000184515.6	ENST00000333643.3	0.626301
BFAR	ENSG00000103429.6	ENST00000261658.2	0.621022
BFSP1	ENSG00000125864.7	ENST00000377873.3	0.645774
BFSP2	ENSG00000170819.4	ENST00000302334.2	0.52281
BGLAP	ENSG00000242252.1	ENST00000368272.4	0.949076
BGN	ENSG00000182492.10	ENST00000331595.4	0.464988
BHLHA15	ENSG00000180535.2	ENST00000314018.2	0.478037
BHLHA9	ENSG00000205899.3	ENST00000391429.1	0.753349
BHLHB9	ENSG00000198908.7	ENST00000361229.4	0.634967
BHLHE22	ENSG00000180828.1	ENST00000321870.1	0.80131
BHLHE23	ENSG00000125533.4	ENST00000370346.2	0.784875
BHLHE40	ENSG00000134107.4	ENST00000256495.3	0.247398
BHLHE41	ENSG00000123095.5	ENST00000242728.4	0.716345
BHMT	ENSG00000145692.10	ENST00000274353.5	0.384755
BHMT2	ENSG00000132840.5	ENST00000255192.3	0.380821
BICC1	ENSG00000122870.7	ENST00000373886.3	0.174984
BICD1	ENSG00000151746.8	ENST00000281474.5	0.0340405
BICD2	ENSG00000185963.9	ENST00000356884.6	0.0439514
BID	ENSG00000015475.14	ENST00000317361.7	0.852358
BIK	ENSG00000100290.2	ENST00000216115.2	0.952811
BIN1	ENSG00000136717.10	ENST00000316724.5	0.422257
BIN2	ENSG00000110934.5	ENST00000267012.3	0.744385
BIN3	ENSG00000147439.7	ENST00000276416.6	0.423851
BIRC2	ENSG00000110330.4	ENST00000227758.2	0.309253
BIRC3	ENSG00000023445.8	ENST00000263464.3	0.430724
BIRC5	ENSG00000089685.9	ENST00000301633.4	0.811719
BIRC6	ENSG00000115760.9	ENST00000421745.2	0.0940535
BIRC7	ENSG00000101197.8	ENST00000217169.3	0.954206
BIRC8	ENSG00000163098.3	ENST00000426466.1	0.9431
BIVM	ENSG00000134897.9	ENST00000257336.1	0.0806564
BLACE	ENSG00000204960.5	ENST00000378120.5	0.954455
BLCAP	ENSG00000166619.7	ENST00000373537.2	0.141616
BLID	ENSG00000259571.1	ENST00000560104.1	0.981448
BLK	ENSG00000136573.7	ENST00000259089.4	0.305767
BLM	ENSG00000197299.6	ENST00000355112.3	0.670228
BLMH	ENSG00000108578.10	ENST00000261714.6	0.223592
BLNK	ENSG00000095585.11	ENST00000224337.5	0.483565
BLOC1S1	ENSG00000135441.3	ENST00000548925.1	0.28475
BLOC1S2	ENSG00000196072.7	ENST00000370372.2	0.349245
BLOC1S3	ENSG00000189114.6	ENST00000433642.2	0.376587
BLOC1S4	ENSG00000186222.3	ENST00000320776.3	0.491982
BLOC1S5	ENSG00000188428.12	ENST00000397457.2	0.789208
BLOC1S6	ENSG00000104164.5	ENST00000565323.1	0.0337417
BLVRA	ENSG00000106605.6	ENST00000265523.4	0.422656
BLVRB	ENSG00000090013.4	ENST00000263368.3	0.604886
BLZF1	ENSG00000117475.9	ENST00000329281.2	0.651203
BMF	ENSG00000104081.9	ENST00000354670.4	0.384207
BMI1	ENSG00000168283.8	ENST00000376663.3	0.0619802
BMP1	ENSG00000168487.13	ENST00000306385.5	0.177524
BMP10	ENSG00000163217.1	ENST00000295379.1	0.139972
BMP15	ENSG00000130385.5	ENST00000252677.3	0.91521
BMP2	ENSG00000125845.5	ENST00000378827.3	0.266472
BMP2K	ENSG00000138756.13	ENST00000335016.5	0.719782
BMP3	ENSG00000152785.6	ENST00000282701.2	0.697669
BMP4	ENSG00000125378.10	ENST00000245451.4	0.0969919
BMP5	ENSG00000112175.6	ENST00000370830.3	0.12523
BMP6	ENSG00000153162.8	ENST00000283147.6	0.337691
BMP7	ENSG00000101144.8	ENST00000395863.3	0.189427
BMP8A	ENSG00000183682.7	ENST00000331593.5	0.456422
BMP8B	ENSG00000116985.6	ENST00000372827.3	0.394068
BMPER	ENSG00000164619.4	ENST00000297161.2	0.395662
BMPR1A	ENSG00000107779.5	ENST00000224764.4	0.104014
BMPR1B	ENSG00000138696.6	ENST00000440890.2	0.0171572
BMPR2	ENSG00000204217.8	ENST00000374580.4	0.189526
BMS1	ENSG00000165733.6	ENST00000374518.4	0.487997
BMX	ENSG00000102010.9	ENST00000342014.6	0.0602869
BNC1	ENSG00000169594.8	ENST00000345382.2	0.3228
BNC2	ENSG00000173068.11	ENST00000380672.3	0.148239
BNIP1	ENSG00000113734.13	ENST00000231668.9	0.377882
BNIP2	ENSG00000140299.6	ENST00000267859.3	0.630285
BNIP3	ENSG00000176171.7	ENST00000368636.4	0.316027
BNIP3L	ENSG00000104765.10	ENST00000380629.2	0.0580955
BNIPL	ENSG00000163141.13	ENST00000368931.3	0.691842
BOC	ENSG00000144857.10	ENST00000273395.4	0.489043
BOD1	ENSG00000145919.6	ENST00000311086.4	0.375143
BOD1L1	ENSG00000038219.8	ENST00000040738.5	0.796927
BOD1L2	ENSG00000228075.3	ENST00000585477.1	0.986877
BOK	ENSG00000176720.3	ENST00000318407.3	0.703496
BOLA1	ENSG00000178096.7	ENST00000369150.1	0.736715
BOLA2	ENSG00000183336.7	ENST00000330978.3	0.496265
BOLA2B	ENSG00000169627.7	ENST00000305321.4	0.0531152
BOLA3	ENSG00000163170.7	ENST00000327428.5	0.374197
BOLL	ENSG00000152430.13	ENST00000430004.1	0.458364
BOP1	ENSG00000170727.7	ENST00000307404.5	0.0542607
BORA	ENSG00000136122.10	ENST00000390667.4	0.462299
BPGM	ENSG00000172331.7	ENST00000344924.3	0.0946013
BPHL	ENSG00000137274.8	ENST00000380379.5	0.599358
BPI	ENSG00000101425.8	ENST00000262865.4	0.951666
BPIFA1	ENSG00000198183.7	ENST00000354297.4	0.450994
BPIFA2	ENSG00000131050.6	ENST00000253362.2	0.997236
BPIFA3	ENSG00000131059.7	ENST00000375454.3	0.940659
BPIFB1	ENSG00000125999.6	ENST00000253354.1	0.979954
BPIFB2	ENSG00000078898.6	ENST00000170150.3	0.923378
BPIFB3	ENSG00000186190.7	ENST00000375494.3	0.506076
BPIFB4	ENSG00000186191.7	ENST00000375483.3	0.480726
BPIFB6	ENSG00000167104.7	ENST00000349552.1	0.913118
BPIFC	ENSG00000184459.4	ENST00000300399.3	0.832586
BPNT1	ENSG00000162813.13	ENST00000322067.7	0.15063
BPTF	ENSG00000171634.12	ENST00000321892.4	0.300438
BPY2	ENSG00000183753.4	ENST00000331070.3	0.585288
BPY2B	ENSG00000183795.3	ENST00000382392.1	0.585288
BPY2C	ENSG00000185894.3	ENST00000382287.1	0.572215
BRAF	ENSG00000157764.7	ENST00000288602.6	0.0344888
BRAP	ENSG00000089234.10	ENST00000419234.3	0.0327955
BRAT1	ENSG00000106009.11	ENST00000340611.4	0.926615
BRCA1	ENSG00000012048.14	ENST00000471181.2	0.796031
BRCA2	ENSG00000139618.9	ENST00000380152.3	0.811171
BRCC3	ENSG00000185515.10	ENST00000399042.1	0.12269
BRD1	ENSG00000100425.14	ENST00000404760.1	0.252079
BRD2	ENSG00000204256.7	ENST00000395287.1	0.591439
BRD3	ENSG00000169925.11	ENST00000303407.6	0.509413
BRD4	ENSG00000141867.11	ENST00000263377.1	0.247896
BRD7	ENSG00000166164.11	ENST00000394689.2	0.543727
BRD8	ENSG00000112983.13	ENST00000254900.5	0.574755
BRD9	ENSG00000028310.13	ENST00000467963.1	0.384805
BRDT	ENSG00000137948.14	ENST00000362005.3	0.749365
BRE	ENSG00000158019.15	ENST00000344773.2	0.0372778
BRF1	ENSG00000185024.11	ENST00000546474.1	0.167962
BRF2	ENSG00000104221.8	ENST00000220659.6	0.592983
BRI3	ENSG00000164713.5	ENST00000297290.3	0.502291
BRI3BP	ENSG00000184992.9	ENST00000341446.7	0.319114
BRIP1	ENSG00000136492.4	ENST00000259008.2	0.344514
BRIX1	ENSG00000113460.8	ENST00000336767.5	0.268315
BRK1	ENSG00000254999.2	ENST00000256463.6	0.498207
BRMS1	ENSG00000174744.9	ENST00000425825.2	0.676403
BRMS1L	ENSG00000100916.8	ENST00000216807.6	0.180512
BROX	ENSG00000162819.7	ENST00000340934.5	0.360501
BRPF1	ENSG00000156983.11	ENST00000383829.2	0.00440759
BRPF3	ENSG00000096070.15	ENST00000357641.6	0.212635
BRS3	ENSG00000102239.4	ENST00000370648.3	0.233204
BRSK1	ENSG00000160469.11	ENST00000590333.1	0.0749788
BRSK2	ENSG00000174672.11	ENST00000382179.1	0.365432
BRWD1	ENSG00000185658.9	ENST00000333229.2	0.547164
BRWD1-IT2	ENSG00000255568.1	ENST00000539811.1	0.949375
BRWD3	ENSG00000165288.10	ENST00000373275.4	0.251681
BSCL2	ENSG00000168000.9	ENST00000405837.1	0.258902
BSDC1	ENSG00000160058.14	ENST00000341071.7	0.524304
BSG	ENSG00000172270.13	ENST00000333511.3	0.586458
BSN	ENSG00000164061.4	ENST00000296452.4	0.526944
BSND	ENSG00000162399.6	ENST00000371265.4	0.730539
BSPH1	ENSG00000188334.3	ENST00000344839.3	0.921435
BSPRY	ENSG00000119411.10	ENST00000374183.4	0.582673
BST1	ENSG00000109743.6	ENST00000382346.3	0.804049
BST2	ENSG00000130303.8	ENST00000252593.6	0.426988
BSX	ENSG00000188909.4	ENST00000343035.2	0.464092
BTAF1	ENSG00000095564.9	ENST00000265990.6	0.00585189
BTBD1	ENSG00000064726.5	ENST00000261721.4	0.111684
BTBD10	ENSG00000148925.5	ENST00000530907.1	0.231909
BTBD11	ENSG00000151136.10	ENST00000280758.5	0.272548
BTBD16	ENSG00000138152.7	ENST00000368994.2	0.917551
BTBD17	ENSG00000204347.3	ENST00000375366.3	0.456472
BTBD18	ENSG00000233436.2	ENST00000422652.1	0.553539
BTBD19	ENSG00000222009.4	ENST00000450269.1	0.348449
BTBD2	ENSG00000133243.4	ENST00000255608.4	0.147791
BTBD3	ENSG00000132640.10	ENST00000378226.2	0.000224115
BTBD6	ENSG00000184887.9	ENST00000392554.3	0.093157
BTBD7	ENSG00000011114.10	ENST00000334746.5	0.175731
BTBD8	ENSG00000189195.5	ENST00000342818.3	0.777454
BTBD9	ENSG00000183826.12	ENST00000403056.1	0.0330445
BTC	ENSG00000174808.7	ENST00000395743.3	0.918597
BTD	ENSG00000169814.8	ENST00000437172.1	0.73034
BTF3	ENSG00000145741.10	ENST00000380591.3	0.379476
BTF3L4	ENSG00000134717.13	ENST00000313334.8	0.171747
BTG1	ENSG00000133639.3	ENST00000256015.3	0.476244
BTG2	ENSG00000159388.5	ENST00000290551.4	0.631182
BTG3	ENSG00000154640.10	ENST00000339775.6	0.32285
BTG4	ENSG00000137707.9	ENST00000356018.2	0.4748
BTK	ENSG00000010671.11	ENST00000308731.7	0.0271677
BTLA	ENSG00000186265.5	ENST00000334529.5	0.970641
BTN1A1	ENSG00000124557.8	ENST00000244513.6	0.822227
BTN2A1	ENSG00000112763.11	ENST00000312541.5	0.775313
BTN2A2	ENSG00000124508.12	ENST00000356709.4	0.831839
[truncated: 18,080 more rows]
