# Supplementary material for: Gene-level Integrated Metric of negative Selection (GIMS) Prioritizes Candidate Genes for Nephrotic Syndrome
Source: PLoS One. 2013 Nov 18;8(11):e81062. doi: 10.1371/journal.pone.0081062 (PMC3832435; doi:10.1371/journal.pone.0081062)
Supplement: Table S2 — TIMS scores derived for 81,123 transcripts. (XLS) [file pone.0081062.s002.xls]

## Sheet: TIMNS.txt
GENCODE Gene ID	Gene Symbol	GENCODE Transcript ID	TIMS
ENSG00000145416.9	MARCH1	ENST00000274056.7	0.421348
ENSG00000145416.9	MARCH1	ENST00000339875.5	0.495932
ENSG00000145416.9	MARCH1	ENST00000503008.1	0.421348
ENSG00000145416.9	MARCH1	ENST00000507270.1	0.387689
ENSG00000145416.9	MARCH1	ENST00000510786.1	0.406192
ENSG00000145416.9	MARCH1	ENST00000514618.1	0.603904
ENSG00000186205.8	MARC1	ENST00000366910.5	0.780796
ENSG00000099785.5	MARCH2	ENST00000215555.2	0.720609
ENSG00000099785.5	MARCH2	ENST00000381035.3	0.729849
ENSG00000099785.5	MARCH2	ENST00000393944.1	0.720609
ENSG00000117791.11	MOSC2	ENST00000359316.2	0.788377
ENSG00000117791.11	MOSC2	ENST00000366913.3	0.63805
ENSG00000117791.11	MOSC2	ENST00000469583.1	0.696258
ENSG00000173926.5	MARCH3	ENST00000308660.5	0.572347
ENSG00000173926.5	MARCH3	ENST00000515241.1	0.652879
ENSG00000144583.4	MARCH4	ENST00000273067.4	0.191271
ENSG00000198060.4	MARCH5	ENST00000358935.2	0.0749787
ENSG00000145495.9	MARCH6	ENST00000274140.4	0.0347312
ENSG00000145495.9	MARCH6	ENST00000449913.2	0.037665
ENSG00000145495.9	MARCH6	ENST00000502795.1	0.177231
ENSG00000145495.9	MARCH6	ENST00000503788.1	0.0497824
ENSG00000145495.9	MARCH6	ENST00000510792.1	0.0930994
ENSG00000136536.9	MARCH7	ENST00000259050.3	0.713756
ENSG00000136536.9	MARCH7	ENST00000409175.1	0.713756
ENSG00000136536.9	MARCH7	ENST00000409591.1	0.74538
ENSG00000136536.9	MARCH7	ENST00000421037.1	0.765806
ENSG00000136536.9	MARCH7	ENST00000539065.1	0.688664
ENSG00000165406.9	MARCH8	ENST00000453980.1	0.536895
ENSG00000139266.5	MARCH9	ENST00000266643.5	0.206939
ENSG00000139266.5	MARCH9	ENST00000548358.1	0.258133
ENSG00000173838.7	MARCH10	ENST00000311269.5	0.777252
ENSG00000173838.7	MARCH10	ENST00000456609.2	0.777252
ENSG00000173838.7	MARCH10	ENST00000583803.1	0.358055
ENSG00000183654.7	MARCH11	ENST00000332432.7	0.326005
ENSG00000180096.7	SEPT1	ENST00000321367.3	0.189521
ENSG00000180096.7	SEPT1	ENST00000566517.1	0.182531
ENSG00000180096.7	SEPT1	ENST00000568577.1	0.160787
ENSG00000180096.7	SEPT1	ENST00000571393.1	0.191074
ENSG00000180096.7	SEPT1	ENST00000572252.1	0.0814011
ENSG00000168385.13	SEPT2	ENST00000360051.3	0.135387
ENSG00000168385.13	SEPT2	ENST00000391971.2	0.135387
ENSG00000168385.13	SEPT2	ENST00000391973.2	0.135387
ENSG00000168385.13	SEPT2	ENST00000401990.1	0.137292
ENSG00000168385.13	SEPT2	ENST00000402092.2	0.135387
ENSG00000168385.13	SEPT2	ENST00000407017.1	0.141433
ENSG00000168385.13	SEPT2	ENST00000407971.1	0.155881
ENSG00000168385.13	SEPT2	ENST00000411484.1	0.110394
ENSG00000168385.13	SEPT2	ENST00000420786.1	0.0352489
ENSG00000168385.13	SEPT2	ENST00000425899.1	0.449953
ENSG00000168385.13	SEPT2	ENST00000428282.1	0.0756197
ENSG00000168385.13	SEPT2	ENST00000428524.1	0.0400934
ENSG00000168385.13	SEPT2	ENST00000434955.1	0.0910901
ENSG00000168385.13	SEPT2	ENST00000436795.1	0.0907203
ENSG00000168385.13	SEPT2	ENST00000437066.1	0.105476
ENSG00000168385.13	SEPT2	ENST00000441533.1	0.026842
ENSG00000168385.13	SEPT2	ENST00000443492.1	0.0757307
ENSG00000168385.13	SEPT2	ENST00000445030.1	0.0267926
ENSG00000168385.13	SEPT2	ENST00000449239.1	0.0796383
ENSG00000168385.13	SEPT2	ENST00000457335.1	0.0561555
ENSG00000100167.15	SEPT3	ENST00000291236.11	0.134444
ENSG00000100167.15	SEPT3	ENST00000328414.8	0.612428
ENSG00000100167.15	SEPT3	ENST00000396417.2	0.612428
ENSG00000100167.15	SEPT3	ENST00000396425.3	0.170143
ENSG00000100167.15	SEPT3	ENST00000396426.3	0.164448
ENSG00000100167.15	SEPT3	ENST00000406029.1	0.127603
ENSG00000100167.15	SEPT3	ENST00000449288.1	0.22183
ENSG00000108387.10	SEPT4	ENST00000317256.6	0.29017
ENSG00000108387.10	SEPT4	ENST00000317268.3	0.334548
ENSG00000108387.10	SEPT4	ENST00000393086.1	0.291292
ENSG00000108387.10	SEPT4	ENST00000412945.3	0.312569
ENSG00000108387.10	SEPT4	ENST00000426861.1	0.320902
ENSG00000108387.10	SEPT4	ENST00000457347.2	0.483235
ENSG00000108387.10	SEPT4	ENST00000577729.1	0.0430889
ENSG00000108387.10	SEPT4	ENST00000578131.1	0.411764
ENSG00000108387.10	SEPT4	ENST00000579371.1	0.124792
ENSG00000108387.10	SEPT4	ENST00000580809.1	0.172473
ENSG00000108387.10	SEPT4	ENST00000580844.1	0.163449
ENSG00000108387.10	SEPT4	ENST00000581607.1	0.790793
ENSG00000108387.10	SEPT4	ENST00000581615.1	0.758595
ENSG00000108387.10	SEPT4	ENST00000583114.1	0.12049
ENSG00000108387.10	SEPT4	ENST00000583291.1	0.299884
ENSG00000184702.13	SEPT5	ENST00000383045.3	0.151338
ENSG00000184702.13	SEPT5	ENST00000395109.2	0.126752
ENSG00000184702.13	SEPT5	ENST00000406172.2	0.179055
ENSG00000184702.13	SEPT5	ENST00000406395.1	0.176158
ENSG00000184702.13	SEPT5	ENST00000412544.1	0.166469
ENSG00000184702.13	SEPT5	ENST00000431044.1	0.187376
ENSG00000184702.13	SEPT5	ENST00000431124.1	0.24445
ENSG00000184702.13	SEPT5	ENST00000438754.2	0.135245
ENSG00000184702.13	SEPT5	ENST00000455784.2	0.190926
ENSG00000184702.13	SEPT5	ENST00000455843.1	0.151338
ENSG00000125354.18	SEPT6	ENST00000343984.5	0.055798
ENSG00000125354.18	SEPT6	ENST00000354228.4	0.0552186
ENSG00000125354.18	SEPT6	ENST00000354416.3	0.0549228
ENSG00000125354.18	SEPT6	ENST00000360156.7	0.0554405
ENSG00000125354.18	SEPT6	ENST00000394610.1	0.0554405
ENSG00000125354.18	SEPT6	ENST00000394616.4	0.0555268
ENSG00000125354.18	SEPT6	ENST00000394617.2	0.0796013
ENSG00000125354.18	SEPT6	ENST00000460411.1	0.0647597
ENSG00000125354.18	SEPT6	ENST00000489216.1	0.0554405
ENSG00000122545.12	SEPT7	ENST00000350320.6	0.0783317
ENSG00000122545.12	SEPT7	ENST00000399034.2	0.0797123
ENSG00000122545.12	SEPT7	ENST00000399035.3	0.0790466
ENSG00000122545.12	SEPT7	ENST00000432293.2	0.561043
ENSG00000122545.12	SEPT7	ENST00000435235.1	0.0957065
ENSG00000122545.12	SEPT7	ENST00000469679.2	0.102443
ENSG00000122545.12	SEPT7	ENST00000493670.2	0.0957065
ENSG00000122545.12	SEPT7	ENST00000537785.1	0.100052
ENSG00000164402.9	SEPT8	ENST00000296873.7	0.0521615
ENSG00000164402.9	SEPT8	ENST00000371493.3	0.493319
ENSG00000164402.9	SEPT8	ENST00000378699.2	0.0474958
ENSG00000164402.9	SEPT8	ENST00000378701.1	0.0485251
ENSG00000164402.9	SEPT8	ENST00000378706.1	0.0520383
ENSG00000164402.9	SEPT8	ENST00000378719.2	0.0733023
ENSG00000164402.9	SEPT8	ENST00000378721.4	0.0417822
ENSG00000164402.9	SEPT8	ENST00000414594.1	0.388823
ENSG00000164402.9	SEPT8	ENST00000448933.1	0.0474958
ENSG00000164402.9	SEPT8	ENST00000453480.1	0.357402
ENSG00000164402.9	SEPT8	ENST00000458488.2	0.0582757
ENSG00000184640.12	SEPT9	ENST00000329047.8	0.365125
ENSG00000184640.12	SEPT9	ENST00000423034.2	0.359978
ENSG00000184640.12	SEPT9	ENST00000427177.1	0.370776
ENSG00000184640.12	SEPT9	ENST00000427180.1	0.361051
ENSG00000184640.12	SEPT9	ENST00000427674.2	0.2805
ENSG00000184640.12	SEPT9	ENST00000431235.2	0.2805
ENSG00000184640.12	SEPT9	ENST00000449803.2	0.2805
ENSG00000184640.12	SEPT9	ENST00000541152.2	0.14788
ENSG00000184640.12	SEPT9	ENST00000585638.1	0.127011
ENSG00000184640.12	SEPT9	ENST00000585929.1	0.0903011
ENSG00000184640.12	SEPT9	ENST00000585930.1	0.367004
ENSG00000184640.12	SEPT9	ENST00000586128.1	0.203315
ENSG00000184640.12	SEPT9	ENST00000586433.1	0.115485
ENSG00000184640.12	SEPT9	ENST00000586521.1	0.256407
ENSG00000184640.12	SEPT9	ENST00000588690.1	0.2805
ENSG00000184640.12	SEPT9	ENST00000588958.1	0.0536223
ENSG00000184640.12	SEPT9	ENST00000589070.1	0.476369
ENSG00000184640.12	SEPT9	ENST00000589140.1	0.771279
ENSG00000184640.12	SEPT9	ENST00000589920.1	0.274971
ENSG00000184640.12	SEPT9	ENST00000590059.1	0.47436
ENSG00000184640.12	SEPT9	ENST00000590294.1	0.365125
ENSG00000184640.12	SEPT9	ENST00000590917.1	0.624293
ENSG00000184640.12	SEPT9	ENST00000590938.1	0.137871
ENSG00000184640.12	SEPT9	ENST00000591020.1	0.105229
ENSG00000184640.12	SEPT9	ENST00000591088.1	0.14788
ENSG00000184640.12	SEPT9	ENST00000591198.1	0.374598
ENSG00000184640.12	SEPT9	ENST00000591472.1	0.161292
ENSG00000184640.12	SEPT9	ENST00000591704.1	0.0592495
ENSG00000184640.12	SEPT9	ENST00000591934.1	0.415178
ENSG00000184640.12	SEPT9	ENST00000592951.1	0.14788
ENSG00000184640.12	SEPT9	ENST00000593189.1	0.0536223
ENSG00000186522.10	SEPT10	ENST00000334001.6	0.155794
ENSG00000186522.10	SEPT10	ENST00000356688.4	0.559576
ENSG00000186522.10	SEPT10	ENST00000397712.2	0.138795
ENSG00000186522.10	SEPT10	ENST00000397714.2	0.0891794
ENSG00000186522.10	SEPT10	ENST00000415095.1	0.135788
ENSG00000186522.10	SEPT10	ENST00000423520.1	0.635325
ENSG00000186522.10	SEPT10	ENST00000437928.1	0.468184
ENSG00000186522.10	SEPT10	ENST00000493445.1	0.151628
ENSG00000186522.10	SEPT10	ENST00000545389.1	0.348341
ENSG00000138758.7	SEPT11	ENST00000264893.6	0.168331
ENSG00000138758.7	SEPT11	ENST00000502584.1	0.167653
ENSG00000138758.7	SEPT11	ENST00000504637.1	0.512389
ENSG00000138758.7	SEPT11	ENST00000505788.1	0.163868
ENSG00000138758.7	SEPT11	ENST00000510515.1	0.187703
ENSG00000138758.7	SEPT11	ENST00000510641.1	0.150925
ENSG00000138758.7	SEPT11	ENST00000512778.1	0.492394
ENSG00000138758.7	SEPT11	ENST00000541121.1	0.187703
ENSG00000140623.9	SEPT12	ENST00000268231.8	0.484813
ENSG00000140623.9	SEPT12	ENST00000396693.5	0.575022
ENSG00000140623.9	SEPT12	ENST00000587603.1	0.565062
ENSG00000140623.9	SEPT12	ENST00000590741.1	0.757855
ENSG00000154997.8	SEPT14	ENST00000388975.3	0.665847
ENSG00000121410.6	A1BG	ENST00000263100.2	0.7431
ENSG00000148584.9	A1CF	ENST00000282641.2	0.286281
ENSG00000148584.9	A1CF	ENST00000373993.1	0.286281
ENSG00000148584.9	A1CF	ENST00000373995.3	0.568217
ENSG00000148584.9	A1CF	ENST00000373997.3	0.294503
ENSG00000148584.9	A1CF	ENST00000374001.1	0.294503
ENSG00000148584.9	A1CF	ENST00000395489.2	0.505091
ENSG00000148584.9	A1CF	ENST00000395495.1	0.304396
ENSG00000148584.9	A1CF	ENST00000414883.1	0.102332
ENSG00000175899.10	A2M	ENST00000318602.7	0.703025
ENSG00000175899.10	A2M	ENST00000404455.2	0.574171
ENSG00000175899.10	A2M	ENST00000539638.1	0.712714
ENSG00000166535.15	A2ML1	ENST00000545692.1	0.568563
ENSG00000118017.3	A4GNT	ENST00000236709.3	0.777776
ENSG00000094914.8	AAAS	ENST00000209873.4	0.499618
ENSG00000094914.8	AAAS	ENST00000394384.3	0.508727
ENSG00000094914.8	AAAS	ENST00000547757.1	0.638913
ENSG00000094914.8	AAAS	ENST00000550286.1	0.50609
ENSG00000081760.12	AACS	ENST00000261686.6	0.580285
ENSG00000081760.12	AACS	ENST00000316519.6	0.540358
ENSG00000081760.12	AACS	ENST00000316543.10	0.558356
ENSG00000081760.12	AACS	ENST00000441247.2	0.219426
ENSG00000081760.12	AACS	ENST00000536118.1	0.59954
ENSG00000081760.12	AACS	ENST00000537477.1	0.447352
ENSG00000081760.12	AACS	ENST00000537564.1	0.461047
ENSG00000081760.12	AACS	ENST00000538851.1	0.226859
ENSG00000081760.12	AACS	ENST00000543665.1	0.603251
ENSG00000081760.12	AACS	ENST00000545511.1	0.205866
ENSG00000197953.5	AADACL2	ENST00000356517.3	0.632478
ENSG00000204518.2	AADACL4	ENST00000376221.1	0.606073
ENSG00000109576.9	AADAT	ENST00000337664.4	0.289024
ENSG00000109576.9	AADAT	ENST00000353187.2	0.289024
ENSG00000109576.9	AADAT	ENST00000502392.1	0.435653
ENSG00000109576.9	AADAT	ENST00000509167.1	0.288445
ENSG00000109576.9	AADAT	ENST00000515480.1	0.289024
ENSG00000103591.8	AAGAB	ENST00000261880.5	0.587916
ENSG00000103591.8	AAGAB	ENST00000542650.1	0.523008
ENSG00000103591.8	AAGAB	ENST00000560362.1	0.26278
ENSG00000103591.8	AAGAB	ENST00000561452.1	0.523008
ENSG00000115977.13	AAK1	ENST00000406297.3	0.588964
ENSG00000115977.13	AAK1	ENST00000409068.1	0.479525
ENSG00000115977.13	AAK1	ENST00000409085.3	0.430994
ENSG00000127837.5	AAMP	ENST00000248450.4	0.524888
ENSG00000127837.5	AAMP	ENST00000420660.1	0.20615
ENSG00000127837.5	AAMP	ENST00000444053.1	0.215062
ENSG00000127837.5	AAMP	ENST00000447885.1	0.22522
ENSG00000129673.5	AANAT	ENST00000392492.3	0.774028
ENSG00000129673.5	AANAT	ENST00000585649.1	0.802208
ENSG00000131043.7	AAR2	ENST00000320849.4	0.139393
ENSG00000131043.7	AAR2	ENST00000373932.3	0.139393
ENSG00000131043.7	AAR2	ENST00000397286.3	0.156448
ENSG00000090861.10	AARS	ENST00000261772.7	0.183838
ENSG00000124608.4	AARS2	ENST00000244571.4	0.778454
ENSG00000108825.12	AARSD1	ENST00000360221.4	0.101888
ENSG00000108825.12	AARSD1	ENST00000409103.1	0.13543
ENSG00000108825.12	AARSD1	ENST00000409399.1	0.657791
ENSG00000108825.12	AARSD1	ENST00000421990.2	0.657791
ENSG00000108825.12	AARSD1	ENST00000427569.1	0.199247
ENSG00000108825.12	AARSD1	ENST00000454303.1	0.437613
ENSG00000266967.1	AARSD1	ENST00000430739.1	0.368163
ENSG00000266967.1	AARSD1	ENST00000436545.1	0.390623
ENSG00000266967.1	AARSD1	ENST00000441280.2	0.625525
ENSG00000266967.1	AARSD1	ENST00000450475.1	0.622481
ENSG00000157426.8	AASDH	ENST00000514745.1	0.759113
ENSG00000149313.6	AASDHPPT	ENST00000278618.4	0.280765
ENSG00000149313.6	AASDHPPT	ENST00000524411.1	0.230187
ENSG00000149313.6	AASDHPPT	ENST00000525660.1	0.367226
ENSG00000149313.6	AASDHPPT	ENST00000533423.1	0.21876
ENSG00000008311.10	AASS	ENST00000358954.2	0.0930501
ENSG00000008311.10	AASS	ENST00000393376.1	0.0260838
ENSG00000008311.10	AASS	ENST00000417368.2	0.0260838
ENSG00000008311.10	AASS	ENST00000431170.1	0.119849
ENSG00000108270.6	AATF	ENST00000225402.5	0.602301
ENSG00000108270.6	AATF	ENST00000592751.1	0.334535
ENSG00000181409.7	AATK	ENST00000374792.2	0.782854
ENSG00000181409.7	AATK	ENST00000575363.1	0.452948
ENSG00000183044.7	ABAT	ENST00000268251.8	0.491618
ENSG00000183044.7	ABAT	ENST00000396600.2	0.491618
ENSG00000183044.7	ABAT	ENST00000425191.2	0.491618
ENSG00000183044.7	ABAT	ENST00000567812.1	0.487291
ENSG00000183044.7	ABAT	ENST00000569156.1	0.52278
ENSG00000165029.11	ABCA1	ENST00000374733.1	0.544698
ENSG00000165029.11	ABCA1	ENST00000374736.3	0.37323
ENSG00000154263.12	ABCA10	ENST00000423818.2	0.704227
ENSG00000154263.12	ABCA10	ENST00000523512.1	0.704227
ENSG00000144452.10	ABCA12	ENST00000272895.7	0.537745
ENSG00000144452.10	ABCA12	ENST00000389661.4	0.444208
ENSG00000179869.10	ABCA13	ENST00000417403.1	0.366622
ENSG00000179869.10	ABCA13	ENST00000544596.1	0.482225
ENSG00000107331.11	ABCA2	ENST00000265662.5	0.366832
ENSG00000107331.11	ABCA2	ENST00000341511.6	0.366783
ENSG00000107331.11	ABCA2	ENST00000371605.3	0.322751
ENSG00000107331.11	ABCA2	ENST00000459850.1	0.491655
ENSG00000107331.11	ABCA2	ENST00000464876.1	0.723229
ENSG00000107331.11	ABCA2	ENST00000487109.1	0.780894
ENSG00000167972.8	ABCA3	ENST00000301732.5	0.167825
ENSG00000167972.8	ABCA3	ENST00000382381.3	0.139153
ENSG00000167972.8	ABCA3	ENST00000567910.1	0.438415
ENSG00000198691.7	ABCA4	ENST00000370225.3	0.692103
ENSG00000198691.7	ABCA4	ENST00000535735.1	0.71015
ENSG00000198691.7	ABCA4	ENST00000535881.1	0.511415
ENSG00000198691.7	ABCA4	ENST00000536513.1	0.518749
ENSG00000154265.11	ABCA5	ENST00000392676.3	0.549228
ENSG00000154265.11	ABCA5	ENST00000392677.2	0.51653
ENSG00000154265.11	ABCA5	ENST00000586811.1	0.641587
ENSG00000154265.11	ABCA5	ENST00000587607.1	0.678685
ENSG00000154265.11	ABCA5	ENST00000588665.1	0.18957
ENSG00000154265.11	ABCA5	ENST00000588877.1	0.549228
ENSG00000154265.11	ABCA5	ENST00000591234.1	0.524925
ENSG00000154265.11	ABCA5	ENST00000592568.1	0.560846
ENSG00000154265.11	ABCA5	ENST00000593153.1	0.365032
ENSG00000154265.11	ABCA5	ENST00000593253.1	0.678685
ENSG00000154262.8	ABCA6	ENST00000284425.2	0.637717
ENSG00000154262.8	ABCA6	ENST00000590645.1	0.556322
ENSG00000064687.8	ABCA7	ENST00000435683.2	0.805006
ENSG00000064687.8	ABCA7	ENST00000524850.1	0.786466
ENSG00000064687.8	ABCA7	ENST00000531467.1	0.432485
ENSG00000154258.12	ABCA9	ENST00000340001.4	0.722773
ENSG00000154258.12	ABCA9	ENST00000370732.2	0.783052
ENSG00000154258.12	ABCA9	ENST00000453985.2	0.740943
ENSG00000154258.12	ABCA9	ENST00000495634.1	0.799496
ENSG00000154258.12	ABCA9	ENST00000585714.1	0.731155
ENSG00000085563.9	ABCB1	ENST00000265724.3	0.601093
ENSG00000085563.9	ABCB1	ENST00000543898.1	0.601574
ENSG00000073734.8	ABCB11	ENST00000263817.6	0.395529
ENSG00000005471.11	ABCB4	ENST00000265723.4	0.539113
ENSG00000005471.11	ABCB4	ENST00000358400.3	0.53854
ENSG00000005471.11	ABCB4	ENST00000359206.3	0.536987
ENSG00000005471.11	ABCB4	ENST00000453593.1	0.53854
ENSG00000005471.11	ABCB4	ENST00000545634.1	0.536987
ENSG00000004846.12	ABCB5	ENST00000258738.6	0.733374
ENSG00000004846.12	ABCB5	ENST00000404938.2	0.728258
ENSG00000004846.12	ABCB5	ENST00000406935.1	0.412627
ENSG00000004846.12	ABCB5	ENST00000443026.2	0.492012
ENSG00000115657.8	ABCB6	ENST00000265316.3	0.691006
ENSG00000115657.8	ABCB6	ENST00000439002.2	0.661779
ENSG00000131269.11	ABCB7	ENST00000253577.3	0.368718
ENSG00000131269.11	ABCB7	ENST00000339447.4	0.381649
ENSG00000131269.11	ABCB7	ENST00000373394.3	0.354246
ENSG00000131269.11	ABCB7	ENST00000526404.1	0.450002
ENSG00000131269.11	ABCB7	ENST00000529949.1	0.368816
ENSG00000131269.11	ABCB7	ENST00000534524.1	0.380096
ENSG00000197150.8	ABCB8	ENST00000297504.6	0.793875
ENSG00000197150.8	ABCB8	ENST00000358849.4	0.778737
ENSG00000197150.8	ABCB8	ENST00000498578.1	0.793604
ENSG00000197150.8	ABCB8	ENST00000542328.1	0.701854
ENSG00000150967.12	ABCB9	ENST00000280560.8	0.36534
ENSG00000150967.12	ABCB9	ENST00000344275.7	0.392977
ENSG00000150967.12	ABCB9	ENST00000346530.5	0.384681
ENSG00000150967.12	ABCB9	ENST00000392439.3	0.36534
ENSG00000150967.12	ABCB9	ENST00000442028.2	0.0501646
ENSG00000150967.12	ABCB9	ENST00000442833.2	0.336113
ENSG00000150967.12	ABCB9	ENST00000536976.1	0.249183
ENSG00000150967.12	ABCB9	ENST00000537276.1	0.668633
ENSG00000150967.12	ABCB9	ENST00000539502.1	0.764783
ENSG00000150967.12	ABCB9	ENST00000540285.1	0.38833
ENSG00000150967.12	ABCB9	ENST00000540971.1	0.303385
ENSG00000150967.12	ABCB9	ENST00000541424.1	0.285079
ENSG00000150967.12	ABCB9	ENST00000542448.1	0.210489
ENSG00000150967.12	ABCB9	ENST00000542678.1	0.36534
ENSG00000150967.12	ABCB9	ENST00000543935.1	0.640133
ENSG00000150967.12	ABCB9	ENST00000545373.1	0.486514
ENSG00000150967.12	ABCB9	ENST00000546077.1	0.471623
ENSG00000150967.12	ABCB9	ENST00000546289.1	0.1527
ENSG00000103222.14	ABCC1	ENST00000345148.5	0.356699
ENSG00000103222.14	ABCC1	ENST00000346370.5	0.352915
ENSG00000103222.14	ABCC1	ENST00000349029.5	0.341253
ENSG00000103222.14	ABCC1	ENST00000351154.5	0.319102
ENSG00000103222.14	ABCC1	ENST00000399408.2	0.34272
ENSG00000103222.14	ABCC1	ENST00000399410.3	0.331121
ENSG00000124574.9	ABCC10	ENST00000244533.3	0.371738
ENSG00000124574.9	ABCC10	ENST00000372515.4	0.204153
ENSG00000124574.9	ABCC10	ENST00000372530.4	0.37816
ENSG00000140798.11	ABCC12	ENST00000311303.3	0.802775
ENSG00000140798.11	ABCC12	ENST00000416054.1	0.799071
ENSG00000140798.11	ABCC12	ENST00000529084.1	0.799071
ENSG00000140798.11	ABCC12	ENST00000533639.1	0.779871
ENSG00000023839.6	ABCC2	ENST00000370449.4	0.673699
ENSG00000108846.11	ABCC3	ENST00000285238.8	0.57623
ENSG00000108846.11	ABCC3	ENST00000427699.1	0.586671
ENSG00000108846.11	ABCC3	ENST00000502426.1	0.717731
ENSG00000108846.11	ABCC3	ENST00000505699.1	0.651005
ENSG00000125257.9	ABCC4	ENST00000376887.4	0.65829
ENSG00000125257.9	ABCC4	ENST00000412704.1	0.645396
ENSG00000125257.9	ABCC4	ENST00000431522.1	0.723993
ENSG00000125257.9	ABCC4	ENST00000536256.1	0.724511
ENSG00000114770.12	ABCC5	ENST00000265586.6	0.0232178
ENSG00000114770.12	ABCC5	ENST00000334444.6	0.19566
ENSG00000114770.12	ABCC5	ENST00000382494.2	0.350055
ENSG00000114770.12	ABCC5	ENST00000392579.2	0.396466
ENSG00000114770.12	ABCC5	ENST00000427120.2	0.383868
ENSG00000114770.12	ABCC5	ENST00000437205.1	0.119442
ENSG00000114770.12	ABCC5	ENST00000437341.1	0.500296
ENSG00000114770.12	ABCC5	ENST00000443376.1	0.353999
ENSG00000091262.10	ABCC6	ENST00000205557.7	0.744629
ENSG00000091262.10	ABCC6	ENST00000456970.2	0.764709
ENSG00000091262.10	ABCC6	ENST00000575728.1	0.73489
ENSG00000091262.10	ABCC6	ENST00000577103.1	0.746662
ENSG00000006071.7	ABCC8	ENST00000302539.4	0.452591
ENSG00000006071.7	ABCC8	ENST00000389817.3	0.453318
ENSG00000006071.7	ABCC8	ENST00000527905.1	0.420121
ENSG00000069431.6	ABCC9	ENST00000261200.4	0.00768586
ENSG00000069431.6	ABCC9	ENST00000261201.4	0.00764888
ENSG00000069431.6	ABCC9	ENST00000326684.4	0.261264
ENSG00000069431.6	ABCC9	ENST00000345162.2	0.00735303
ENSG00000069431.6	ABCC9	ENST00000538350.1	0.684374
ENSG00000101986.7	ABCD1	ENST00000218104.3	0.104539
ENSG00000101986.7	ABCD1	ENST00000370129.3	0.138463
ENSG00000173208.3	ABCD2	ENST00000308666.3	0.4973
ENSG00000117528.7	ABCD3	ENST00000315713.5	0.315009
ENSG00000117528.7	ABCD3	ENST00000370214.4	0.0366542
ENSG00000117528.7	ABCD3	ENST00000394233.2	0.046146
ENSG00000117528.7	ABCD3	ENST00000454898.2	0.0607164
ENSG00000117528.7	ABCD3	ENST00000536817.1	0.0259667
ENSG00000119688.15	ABCD4	ENST00000298816.7	0.778602
ENSG00000119688.15	ABCD4	ENST00000554453.1	0.807102
ENSG00000164163.6	ABCE1	ENST00000296577.4	0.0457885
ENSG00000164163.6	ABCE1	ENST00000502586.1	0.0920023
ENSG00000164163.6	ABCE1	ENST00000507193.1	0.0399085
ENSG00000204574.7	ABCF1	ENST00000326195.8	0.380231
ENSG00000204574.7	ABCF1	ENST00000376545.3	0.370468
ENSG00000204574.7	ABCF1	ENST00000396515.3	0.224308
ENSG00000204574.7	ABCF1	ENST00000441867.1	0.679826
ENSG00000033050.3	ABCF2	ENST00000222388.2	0.275625
ENSG00000033050.3	ABCF2	ENST00000287844.2	0.285018
ENSG00000033050.3	ABCF2	ENST00000441774.1	0.393027
ENSG00000033050.3	ABCF2	ENST00000468073.1	0.366191
ENSG00000161204.7	ABCF3	ENST00000292808.5	0.53327
ENSG00000161204.7	ABCF3	ENST00000421340.1	0.430402
ENSG00000161204.7	ABCF3	ENST00000429586.2	0.538892
ENSG00000160179.13	ABCG1	ENST00000340588.4	0.660349
ENSG00000160179.13	ABCG1	ENST00000343687.3	0.161982
ENSG00000160179.13	ABCG1	ENST00000347800.2	0.161477
ENSG00000160179.13	ABCG1	ENST00000361802.2	0.160676
ENSG00000160179.13	ABCG1	ENST00000398437.1	0.719087
ENSG00000160179.13	ABCG1	ENST00000398449.3	0.160614
ENSG00000160179.13	ABCG1	ENST00000398457.2	0.160996
ENSG00000160179.13	ABCG1	ENST00000450121.1	0.35538
ENSG00000118777.6	ABCG2	ENST00000237612.3	0.642771
ENSG00000118777.6	ABCG2	ENST00000515655.1	0.718779
ENSG00000172350.5	ABCG4	ENST00000307417.3	0.316834
ENSG00000172350.5	ABCG4	ENST00000449422.2	0.316834
ENSG00000172350.5	ABCG4	ENST00000524604.1	0.478489
ENSG00000172350.5	ABCG4	ENST00000531739.1	0.316834
ENSG00000138075.7	ABCG5	ENST00000260645.1	0.756068
ENSG00000138075.7	ABCG5	ENST00000405322.1	0.49412
ENSG00000138075.7	ABCG5	ENST00000409962.1	0.447968
ENSG00000138075.7	ABCG5	ENST00000486512.1	0.792445
ENSG00000138075.7	ABCG5	ENST00000543989.1	0.745171
ENSG00000143921.6	ABCG8	ENST00000272286.2	0.75862
ENSG00000143994.9	ABHD1	ENST00000316470.4	0.753948
ENSG00000143994.9	ABHD1	ENST00000416071.1	0.429675
ENSG00000143994.9	ABHD1	ENST00000420647.1	0.605359
ENSG00000143994.9	ABHD1	ENST00000448950.1	0.693657
ENSG00000144827.4	ABHD10	ENST00000273359.3	0.529856
ENSG00000144827.4	ABHD10	ENST00000491580.1	0.784999
ENSG00000144827.4	ABHD10	ENST00000494817.1	0.373797
ENSG00000144827.4	ABHD10	ENST00000534857.1	0.447512
ENSG00000106077.14	ABHD11	ENST00000222800.3	0.79602
ENSG00000106077.14	ABHD11	ENST00000357419.4	0.744098
ENSG00000106077.14	ABHD11	ENST00000395147.4	0.455364
ENSG00000106077.14	ABHD11	ENST00000437775.2	0.789905
ENSG00000106077.14	ABHD11	ENST00000458339.1	0.590665
ENSG00000100997.13	ABHD12	ENST00000339157.5	0.106117
ENSG00000100997.13	ABHD12	ENST00000376542.3	0.664491
ENSG00000100997.13	ABHD12	ENST00000450393.1	0.271051
ENSG00000100997.13	ABHD12	ENST00000461204.1	0.635523
ENSG00000100997.13	ABHD12	ENST00000471287.1	0.3032
ENSG00000100997.13	ABHD12	ENST00000491682.1	0.326646
ENSG00000100997.13	ABHD12	ENST00000575827.1	0.598295
ENSG00000139826.5	ABHD13	ENST00000375898.3	0.131288
ENSG00000114786.11	ABHD14A-ACY1	ENST00000463937.1	0.739303
ENSG00000114779.15	ABHD14B	ENST00000315877.10	0.666697
ENSG00000114779.15	ABHD14B	ENST00000361143.5	0.691986
ENSG00000114779.15	ABHD14B	ENST00000395008.2	0.691986
ENSG00000114779.15	ABHD14B	ENST00000461108.1	0.778799
ENSG00000114779.15	ABHD14B	ENST00000483233.1	0.691986
ENSG00000114779.15	ABHD14B	ENST00000525795.1	0.691986
ENSG00000204427.7	ABHD16A	ENST00000375842.4	0.284254
ENSG00000204427.7	ABHD16A	ENST00000395952.3	0.498841
ENSG00000204427.7	ABHD16A	ENST00000440843.2	0.55091
ENSG00000204427.7	ABHD16A	ENST00000477462.1	0.771951
ENSG00000204427.7	ABHD16A	ENST00000482224.1	0.687709
ENSG00000204427.7	ABHD16A	ENST00000495769.1	0.687709
ENSG00000204427.7	ABHD16A	ENST00000498420.1	0.771951
ENSG00000183260.5	ABHD16B	ENST00000369916.3	0.756697
ENSG00000140526.12	ABHD2	ENST00000352732.5	0.0878111
ENSG00000140526.12	ABHD2	ENST00000355100.3	0.0878111
ENSG00000140526.12	ABHD2	ENST00000565066.1	0.0974878
ENSG00000140526.12	ABHD2	ENST00000565973.1	0.0878111
ENSG00000140526.12	ABHD2	ENST00000569411.1	0.12976
ENSG00000140526.12	ABHD2	ENST00000569550.1	0.210378
ENSG00000158201.5	ABHD3	ENST00000289119.2	0.223457
ENSG00000158201.5	ABHD3	ENST00000577891.1	0.561783
ENSG00000158201.5	ABHD3	ENST00000578270.1	0.588397
ENSG00000158201.5	ABHD3	ENST00000580981.1	0.276833
ENSG00000100439.6	ABHD4	ENST00000216327.6	0.204634
ENSG00000100439.6	ABHD4	ENST00000418446.2	0.277954
ENSG00000100439.6	ABHD4	ENST00000428304.2	0.159776
ENSG00000100439.6	ABHD4	ENST00000537243.1	0.549949
ENSG00000100439.6	ABHD4	ENST00000542041.1	0.372736
ENSG00000100439.6	ABHD4	ENST00000545034.1	0.756265
ENSG00000011198.3	ABHD5	ENST00000456453.1	0.557555
ENSG00000011198.3	ABHD5	ENST00000458276.2	0.500321
ENSG00000163686.9	ABHD6	ENST00000295962.4	0.252123
ENSG00000163686.9	ABHD6	ENST00000463756.1	0.263791
ENSG00000163686.9	ABHD6	ENST00000475982.1	0.247273
ENSG00000163686.9	ABHD6	ENST00000478253.1	0.252123
ENSG00000163686.9	ABHD6	ENST00000485900.1	0.214273
ENSG00000127220.4	ABHD8	ENST00000247706.2	0.590344
ENSG00000136754.12	ABI1	ENST00000346832.5	0.100039
ENSG00000136754.12	ABI1	ENST00000355394.4	0.0748062
ENSG00000136754.12	ABI1	ENST00000359188.4	0.050707
ENSG00000136754.12	ABI1	ENST00000376134.3	0.0522848
ENSG00000136754.12	ABI1	ENST00000376137.4	0.039095
ENSG00000136754.12	ABI1	ENST00000376138.3	0.0590153
ENSG00000136754.12	ABI1	ENST00000376139.2	0.0498934
ENSG00000136754.12	ABI1	ENST00000376140.3	0.0510398
ENSG00000136754.12	ABI1	ENST00000376142.2	0.0735118
ENSG00000136754.12	ABI1	ENST00000376160.1	0.0491661
ENSG00000136754.12	ABI1	ENST00000376166.1	0.0555021
ENSG00000136754.12	ABI1	ENST00000376170.4	0.0584853
ENSG00000136754.12	ABI1	ENST00000490841.2	0.0398222
ENSG00000136754.12	ABI1	ENST00000536334.1	0.0546639
ENSG00000138443.10	ABI2	ENST00000261016.6	0.125359
ENSG00000138443.10	ABI2	ENST00000261017.5	0.0696288
ENSG00000138443.10	ABI2	ENST00000261018.7	0.213078
ENSG00000138443.10	ABI2	ENST00000295851.4	0.092557
ENSG00000138443.10	ABI2	ENST00000413635.1	0.698674
ENSG00000138443.10	ABI2	ENST00000416001.1	0.403455
ENSG00000138443.10	ABI2	ENST00000417864.1	0.107719
ENSG00000138443.10	ABI2	ENST00000422511.2	0.0926926
ENSG00000138443.10	ABI2	ENST00000424558.1	0.0758909
ENSG00000138443.10	ABI2	ENST00000425253.1	0.677582
ENSG00000138443.10	ABI2	ENST00000430418.1	0.108212
ENSG00000138443.10	ABI2	ENST00000431886.1	0.491544
ENSG00000138443.10	ABI2	ENST00000441061.1	0.522312
ENSG00000138443.10	ABI2	ENST00000444584.1	0.692301
ENSG00000138443.10	ABI2	ENST00000447762.1	0.642869
ENSG00000108798.4	ABI3	ENST00000225941.1	0.765979
ENSG00000108798.4	ABI3	ENST00000419580.2	0.767618
ENSG00000154175.12	ABI3BP	ENST00000284322.5	0.587854
ENSG00000154175.12	ABI3BP	ENST00000530236.1	0.404651
ENSG00000154175.12	ABI3BP	ENST00000530539.1	0.118665
ENSG00000097007.12	ABL1	ENST00000318560.5	0.233923
ENSG00000097007.12	ABL1	ENST00000372348.2	0.237251
ENSG00000097007.12	ABL1	ENST00000393293.3	0.323823
ENSG00000143322.15	ABL2	ENST00000344730.3	0.271458
ENSG00000143322.15	ABL2	ENST00000367623.4	0.37281
ENSG00000143322.15	ABL2	ENST00000392043.3	0.0424479
ENSG00000143322.15	ABL2	ENST00000408940.3	0.279027
ENSG00000143322.15	ABL2	ENST00000502732.1	0.295101
ENSG00000143322.15	ABL2	ENST00000504405.1	0.254533
ENSG00000143322.15	ABL2	ENST00000507173.1	0.342079
ENSG00000143322.15	ABL2	ENST00000511413.1	0.277585
ENSG00000143322.15	ABL2	ENST00000512653.1	0.290701
ENSG00000099204.13	ABLIM1	ENST00000277895.4	0.587842
ENSG00000099204.13	ABLIM1	ENST00000336585.6	0.612114
ENSG00000099204.13	ABLIM1	ENST00000369252.4	0.476912
ENSG00000099204.13	ABLIM1	ENST00000369253.1	0.607294
ENSG00000099204.13	ABLIM1	ENST00000369256.1	0.429305
ENSG00000099204.13	ABLIM1	ENST00000369257.1	0.624243
ENSG00000099204.13	ABLIM1	ENST00000369266.3	0.63307
ENSG00000099204.13	ABLIM1	ENST00000392952.3	0.629926
ENSG00000099204.13	ABLIM1	ENST00000428430.1	0.294374
ENSG00000099204.13	ABLIM1	ENST00000533213.2	0.478983
ENSG00000163995.14	ABLIM2	ENST00000296372.8	0.0816599
ENSG00000163995.14	ABLIM2	ENST00000318888.4	0.285961
ENSG00000163995.14	ABLIM2	ENST00000341937.5	0.0915708
ENSG00000163995.14	ABLIM2	ENST00000361581.5	0.0966742
ENSG00000163995.14	ABLIM2	ENST00000361737.5	0.125211
ENSG00000163995.14	ABLIM2	ENST00000407564.3	0.125076
ENSG00000163995.14	ABLIM2	ENST00000428004.2	0.168121
ENSG00000163995.14	ABLIM2	ENST00000447017.2	0.0990903
ENSG00000163995.14	ABLIM2	ENST00000505872.1	0.127208
ENSG00000163995.14	ABLIM2	ENST00000510277.1	0.325191
ENSG00000163995.14	ABLIM2	ENST00000514025.1	0.285961
ENSG00000163995.14	ABLIM2	ENST00000545242.1	0.0945046
ENSG00000163995.14	ABLIM2	ENST00000546334.1	0.122277
ENSG00000173210.15	ABLIM3	ENST00000309868.7	0.139332
ENSG00000173210.15	ABLIM3	ENST00000326685.7	0.105537
ENSG00000173210.15	ABLIM3	ENST00000356541.3	0.141353
ENSG00000173210.15	ABLIM3	ENST00000504238.1	0.141353
ENSG00000173210.15	ABLIM3	ENST00000506113.1	0.139332
ENSG00000173210.15	ABLIM3	ENST00000508983.1	0.126382
ENSG00000173210.15	ABLIM3	ENST00000515171.1	0.175024
ENSG00000173210.15	ABLIM3	ENST00000517451.1	0.0915585
ENSG00000002726.15	ABP1	ENST00000360937.4	0.72461
ENSG00000002726.15	ABP1	ENST00000416793.2	0.779699
ENSG00000002726.15	ABP1	ENST00000467291.1	0.72461
ENSG00000002726.15	ABP1	ENST00000493429.1	0.72461
ENSG00000159842.9	ABR	ENST00000291107.2	0.161243
ENSG00000159842.9	ABR	ENST00000302538.5	0.127911
ENSG00000159842.9	ABR	ENST00000536794.2	0.106437
ENSG00000159842.9	ABR	ENST00000543210.2	0.328138
ENSG00000159842.9	ABR	ENST00000544583.2	0.0900978
ENSG00000159842.9	ABR	ENST00000570441.1	0.0618875
ENSG00000159842.9	ABR	ENST00000570525.1	0.248912
ENSG00000159842.9	ABR	ENST00000571945.1	0.121772
ENSG00000159842.9	ABR	ENST00000572441.1	0.664146
ENSG00000159842.9	ABR	ENST00000573559.1	0.223482
ENSG00000159842.9	ABR	ENST00000574139.1	0.199432
ENSG00000159842.9	ABR	ENST00000574266.1	0.256777
ENSG00000159842.9	ABR	ENST00000574437.1	0.0900978
ENSG00000159842.9	ABR	ENST00000575934.1	0.140866
ENSG00000174429.3	ABRA	ENST00000311955.3	0.637088
ENSG00000146386.7	ABRACL	ENST00000367660.3	0.275489
ENSG00000146386.7	ABRACL	ENST00000461027.1	0.804328
ENSG00000146109.3	ABT1	ENST00000274849.1	0.700671
ENSG00000114626.13	ABTB1	ENST00000232744.8	0.154081
ENSG00000114626.13	ABTB1	ENST00000393363.3	0.284463
ENSG00000114626.13	ABTB1	ENST00000453791.2	0.284463
ENSG00000114626.13	ABTB1	ENST00000468137.1	0.284463
ENSG00000114626.13	ABTB1	ENST00000475042.1	0.213244
ENSG00000114626.13	ABTB1	ENST00000483857.1	0.213244
ENSG00000166016.4	ABTB2	ENST00000298992.2	0.548667
ENSG00000166016.4	ABTB2	ENST00000435224.2	0.506311
ENSG00000261459.1	AC002310.11	ENST00000569360.1	0.758472
ENSG00000188223.8	AC002398.9	ENST00000591613.1	0.760863
ENSG00000228768.1	AC003101.1	ENST00000412403.1	0.512857
ENSG00000251369.2	AC003682.1	ENST00000344222.4	0.798251
ENSG00000005189.14	AC004381.6	ENST00000261377.6	0.0787385
ENSG00000005189.14	AC004381.6	ENST00000348433.6	0.102813
ENSG00000005189.14	AC004381.6	ENST00000563068.1	0.740881
ENSG00000005189.14	AC004381.6	ENST00000563617.1	0.545092
ENSG00000005189.14	AC004381.6	ENST00000564274.1	0.0787385
ENSG00000005189.14	AC004381.6	ENST00000564687.1	0.0787385
ENSG00000005189.14	AC004381.6	ENST00000565340.1	0.317265
ENSG00000005189.14	AC004381.6	ENST00000566276.1	0.365784
ENSG00000005189.14	AC004381.6	ENST00000566518.1	0.78283
ENSG00000005189.14	AC004381.6	ENST00000566993.1	0.787231
ENSG00000005189.14	AC004381.6	ENST00000568046.1	0.748931
ENSG00000005189.14	AC004381.6	ENST00000568501.1	0.770688
ENSG00000005189.14	AC004381.6	ENST00000568647.1	0.626351
ENSG00000005189.14	AC004381.6	ENST00000568894.1	0.606012
ENSG00000233404.2	AC005035.1	ENST00000414004.2	0.734483
ENSG00000233389.2	AC005071.2	ENST00000449355.2	0.486108
ENSG00000255622.1	AC005754.1	ENST00000539533.1	0.788993
ENSG00000267059.1	AC005943.2	ENST00000262946.4	0.586264
ENSG00000267059.1	AC005943.2	ENST00000585937.1	0.586264
ENSG00000267710.1	AC006116.20	ENST00000593116.1	0.642389
ENSG00000266958.1	AC006126.3	ENST00000591569.1	0.616558
ENSG00000267757.1	AC006132.1	ENST00000593161.1	0.20631
ENSG00000230000.1	AC006455.1	ENST00000456890.1	0.503932
ENSG00000219545.4	AC006465.3	ENST00000406829.1	0.460504
ENSG00000219545.4	AC006465.3	ENST00000433511.2	0.371479
ENSG00000267001.1	AC006538.4	ENST00000586572.1	0.388318
ENSG00000235478.1	AC006946.15	ENST00000441544.1	0.634993
ENSG00000230344.2	AC007308.1	ENST00000535339.1	0.459863
ENSG00000218739.4	AC007390.5	ENST00000392061.2	0.710927
ENSG00000218739.4	AC007390.5	ENST00000397064.2	0.710927
ENSG00000218739.4	AC007390.5	ENST00000397226.2	0.710927
ENSG00000218739.4	AC007390.5	ENST00000402297.1	0.710927
ENSG00000218739.4	AC007390.5	ENST00000406711.1	0.710927
ENSG00000217075.1	AC007401.2	ENST00000406220.1	0.753652
ENSG00000204334.7	AC007405.7	ENST00000409885.1	0.451555
ENSG00000223874.1	AC007557.1	ENST00000456163.1	0.707833
ENSG00000228157.2	AC007952.5	ENST00000399091.1	0.492776
ENSG00000228157.2	AC007952.5	ENST00000399093.1	0.607947
ENSG00000228157.2	AC007952.5	ENST00000428928.1	0.454057
ENSG00000228157.2	AC007952.5	ENST00000443876.1	0.557875
ENSG00000197665.5	AC007952.6	ENST00000399083.1	0.557222
ENSG00000197665.5	AC007952.6	ENST00000399087.1	0.618992
ENSG00000197665.5	AC007952.6	ENST00000436381.1	0.573481
ENSG00000115128.6	AC008073.5	ENST00000233468.4	0.40793
ENSG00000182824.6	AC008132.1	ENST00000342888.3	0.583811
ENSG00000182356.5	AC008132.13	ENST00000342005.4	0.433589
ENSG00000182356.5	AC008132.13	ENST00000427789.2	0.433589
ENSG00000266991.1	AC008734.2	ENST00000380951.5	0.399165
ENSG00000183470.5	AC009365.3	ENST00000332558.4	0.443493
ENSG00000216895.4	AC009403.2	ENST00000401694.1	0.571151
ENSG00000183248.5	AC010336.1	ENST00000327607.5	0.793037
ENSG00000214248.2	AC010336.2	ENST00000539278.1	0.745553
ENSG00000213793.2	AC010487.1	ENST00000454258.1	0.782867
ENSG00000196589.3	AC010606.1	ENST00000358469.3	0.39548
ENSG00000218819.3	AC010872.2	ENST00000405799.1	0.701669
ENSG00000254106.1	AC011366.3	ENST00000523446.1	0.807213
ENSG00000183760.5	AC011443.1	ENST00000331256.4	0.522891
ENSG00000197813.3	AC011450.1	ENST00000358234.3	0.710039
ENSG00000214347.4	AC011491.1	ENST00000398173.3	0.294189
ENSG00000213904.2	AC011497.1	ENST00000457234.1	0.545881
ENSG00000225607.2	AC011537.1	ENST00000412610.2	0.78834
ENSG00000222017.1	AC011997.1	ENST00000409845.1	0.615824
ENSG00000228835.1	AC012123.1	ENST00000426194.1	0.439191
ENSG00000233863.1	AC012215.1	ENST00000437887.1	0.629051
ENSG00000232098.1	AC012313.1	ENST00000444227.1	0.783015
ENSG00000230031.5	AC012414.1	ENST00000438063.2	0.239303
ENSG00000230031.5	AC012414.1	ENST00000454856.3	0.0732468
ENSG00000184761.7	AC013269.5	ENST00000409259.1	0.265332
ENSG00000091436.12	AC013461.1	ENST00000338983.3	0.114049
ENSG00000091436.12	AC013461.1	ENST00000375213.3	0.548044
ENSG00000091436.12	AC013461.1	ENST00000409176.2	0.548044
ENSG00000091436.12	AC013461.1	ENST00000422149.1	0.0261147
ENSG00000091436.12	AC013461.1	ENST00000431503.2	0.130388
ENSG00000091436.12	AC013461.1	ENST00000539448.1	0.114049
ENSG00000236338.1	AC015987.2	ENST00000416501.1	0.641353
ENSG00000205148.1	AC016251.1	ENST00000378936.1	0.605112
ENSG00000205147.3	AC016586.1	ENST00000535853.1	0.595645
ENSG00000239332.1	AC016722.2	ENST00000422294.1	0.715253
ENSG00000170442.6	AC021066.1	ENST00000293525.5	0.644466
ENSG00000170442.6	AC021066.1	ENST00000423955.2	0.644466
ENSG00000170442.6	AC021066.1	ENST00000544024.1	0.644466
ENSG00000197604.4	AC022532.1	ENST00000420338.2	0.753171
ENSG00000222031.1	AC023469.1	ENST00000409243.1	0.711112
ENSG00000225885.1	AC023590.1	ENST00000366457.2	0.796581
ENSG00000225885.1	AC023590.1	ENST00000449065.1	0.796581
ENSG00000267740.1	AC024592.12	ENST00000592091.1	0.747636
ENSG00000178115.10	AC026150.9	ENST00000333156.5	0.281147
ENSG00000178115.10	AC026150.9	ENST00000562783.1	0.443875
ENSG00000215067.5	AC027763.2	ENST00000399540.2	0.243778
ENSG00000215067.5	AC027763.2	ENST00000399541.2	0.302645
ENSG00000215067.5	AC027763.2	ENST00000570562.1	0.235593
ENSG00000215067.5	AC027763.2	ENST00000572385.1	0.235593
ENSG00000215067.5	AC027763.2	ENST00000574377.1	0.394432
ENSG00000215067.5	AC027763.2	ENST00000575727.1	0.243778
ENSG00000215067.5	AC027763.2	ENST00000575889.1	0.403172
ENSG00000248235.2	AC037459.4	ENST00000430850.2	0.744604
ENSG00000222020.2	AC062017.1	ENST00000409526.1	0.688368
ENSG00000222007.2	AC064874.1	ENST00000409661.1	0.798091
ENSG00000163075.7	AC069154.2	ENST00000295220.6	0.75788
ENSG00000163075.7	AC069154.2	ENST00000442513.2	0.313962
ENSG00000249240.2	AC069368.3	ENST00000437723.1	0.210859
ENSG00000226124.2	AC073043.2	ENST00000416668.1	0.689848
ENSG00000226124.2	AC073043.2	ENST00000420128.1	0.552168
ENSG00000226124.2	AC073043.2	ENST00000420922.2	0.628441
ENSG00000205011.3	AC073082.1	ENST00000378305.3	0.590443
ENSG00000214194.4	AC073346.2	ENST00000397764.3	0.593069
ENSG00000214194.4	AC073346.2	ENST00000413744.1	0.593069
ENSG00000214194.4	AC073346.2	ENST00000441359.1	0.593069
ENSG00000265096.1	AC073624.1	ENST00000581579.1	0.672084
ENSG00000196758.2	AC079612.1	ENST00000532238.1	0.755476
ENSG00000205745.2	AC083864.4	ENST00000381493.2	0.537905
ENSG00000255378.1	AC084121.16	ENST00000528972.1	0.293696
ENSG00000267022.1	AC084219.2	ENST00000591793.1	0.705577
ENSG00000222000.3	AC092675.3	ENST00000409490.1	0.471278
ENSG00000222000.3	AC092675.3	ENST00000454230.1	0.678568
ENSG00000203691.2	AC092811.1	ENST00000366845.2	0.547003
ENSG00000259131.2	AC093510.2	ENST00000556122.1	0.521813
ENSG00000189093.5	AC093668.1	ENST00000379336.4	0.548544
ENSG00000220575.3	AC093726.4	ENST00000395731.2	0.147178
ENSG00000220575.3	AC093726.4	ENST00000543018.1	0.414858
ENSG00000226364.1	AC102948.2	ENST00000412360.1	0.531212
ENSG00000263281.1	AC103702.1	ENST00000576860.1	0.751297
ENSG00000267314.1	AC104532.2	ENST00000588891.1	0.73595
ENSG00000203392.2	AC105020.1	ENST00000435356.1	0.326288
ENSG00000205233.4	AC105052.1	ENST00000542270.1	0.50662
ENSG00000230493.2	AC106017.1	ENST00000436914.1	0.562535
ENSG00000229619.2	AC106722.1	ENST00000445466.2	0.576772
ENSG00000261359.2	AC106782.18	ENST00000561916.2	0.373846
ENSG00000228368.1	AC106873.4	ENST00000420664.1	0.781215
ENSG00000232013.1	AC107021.1	ENST00000422482.1	0.682328
ENSG00000257207.2	AC108938.5	ENST00000547957.1	0.303601
ENSG00000224838.2	AC109486.1	ENST00000412930.2	0.535009
ENSG00000233280.1	AC110491.1	ENST00000419587.1	0.709793
ENSG00000180913.2	AC111177.1	ENST00000316517.2	0.719321
ENSG00000258518.1	AC112502.1	ENST00000483851.1	0.146648
ENSG00000222022.1	AC112721.1	ENST00000409162.1	0.642327
ENSG00000237524.3	AC114783.1	ENST00000450035.1	0.703007
ENSG00000237524.3	AC114783.1	ENST00000458326.1	0.707376
ENSG00000237524.3	AC114783.1	ENST00000568484.1	0.703007
ENSG00000177453.3	AC114947.1	ENST00000326035.2	0.13514
ENSG00000177453.3	AC114947.1	ENST00000512796.1	0.13514
ENSG00000204620.2	AC115618.1	ENST00000376775.2	0.646518
ENSG00000212999.1	AC117834.1	ENST00000391681.1	0.607023
ENSG00000235153.1	AC120045.3	ENST00000453651.1	0.439795
ENSG00000213002.1	AC120194.1	ENST00000391684.1	0.792272
ENSG00000251695.2	AC124890.1	ENST00000399333.3	0.472486
ENSG00000205873.2	AC130352.1	ENST00000357132.3	0.517196
ENSG00000216921.3	AC131097.4	ENST00000401641.1	0.713503
ENSG00000216921.3	AC131097.4	ENST00000404031.1	0.70443
ENSG00000188219.10	AC131180.1	ENST00000356920.5	0.309647
ENSG00000188219.10	AC131180.1	ENST00000358087.5	0.728973
ENSG00000183562.2	AC131971.1	ENST00000332881.2	0.771403
ENSG00000184566.2	AC132216.1	ENST00000330381.2	0.650229
ENSG00000205456.7	AC133485.1	ENST00000354614.3	0.519557
ENSG00000205456.7	AC133485.1	ENST00000380148.2	0.519557
ENSG00000205456.7	AC133485.1	ENST00000398664.3	0.539385
ENSG00000205456.7	AC133485.1	ENST00000563025.1	0.601451
ENSG00000205456.7	AC133485.1	ENST00000569631.1	0.601451
ENSG00000222019.2	AC133919.6	ENST00000409768.2	0.331996
ENSG00000232748.2	AC135050.1	ENST00000417110.2	0.413872
ENSG00000198150.2	AC135178.1	ENST00000535173.1	0.527834
ENSG00000250765.1	AC138035.1	ENST00000509192.1	0.702705
ENSG00000238035.2	AC138035.2	ENST00000438516.1	0.198026
ENSG00000238035.2	AC138035.2	ENST00000456544.2	0.161662
ENSG00000238035.2	AC138035.2	ENST00000544678.1	0.34844
ENSG00000226490.1	AC138647.1	ENST00000427937.1	0.511341
ENSG00000183889.8	AC138969.4	ENST00000331436.4	0.0661834
ENSG00000183889.8	AC138969.4	ENST00000381497.2	0.0661834
ENSG00000183889.8	AC138969.4	ENST00000541593.1	0.183727
ENSG00000267270.1	AC139100.2	ENST00000588226.1	0.701552
ENSG00000267270.1	AC139100.2	ENST00000589574.1	0.722631
ENSG00000233812.2	AC139426.2	ENST00000435655.2	0.453786
ENSG00000183292.8	AC140481.2	ENST00000409793.1	0.277991
ENSG00000183292.8	AC140481.2	ENST00000409982.1	0.288962
ENSG00000253896.2	AC144568.2	ENST00000518652.1	0.766675
ENSG00000253896.2	AC144568.2	ENST00000522481.2	0.766675
ENSG00000204775.4	AC145291.1	ENST00000377412.4	0.0501769
ENSG00000215621.2	AC174470.1	ENST00000457257.1	0.439092
ENSG00000060971.12	ACAA1	ENST00000301810.7	0.715007
ENSG00000060971.12	ACAA1	ENST00000333167.8	0.684621
ENSG00000060971.12	ACAA1	ENST00000411549.1	0.592545
ENSG00000060971.12	ACAA1	ENST00000418880.1	0.696695
ENSG00000060971.12	ACAA1	ENST00000423611.1	0.696695
ENSG00000060971.12	ACAA1	ENST00000440176.1	0.639868
ENSG00000060971.12	ACAA1	ENST00000444607.2	0.592545
ENSG00000060971.12	ACAA1	ENST00000447223.1	0.639868
ENSG00000060971.12	ACAA1	ENST00000450296.1	0.706193
ENSG00000060971.12	ACAA1	ENST00000544624.1	0.599022
ENSG00000167315.12	ACAA2	ENST00000285093.9	0.481127
ENSG00000167315.12	ACAA2	ENST00000585948.1	0.559884
ENSG00000167315.12	ACAA2	ENST00000586100.1	0.534331
ENSG00000167315.12	ACAA2	ENST00000586485.1	0.413835
ENSG00000167315.12	ACAA2	ENST00000587994.1	0.469589
ENSG00000167315.12	ACAA2	ENST00000589432.1	0.404713
ENSG00000132142.15	ACACA	ENST00000335166.5	0.0373075
ENSG00000132142.15	ACACA	ENST00000353139.5	0.00115257
ENSG00000132142.15	ACACA	ENST00000360679.3	0.0395141
ENSG00000132142.15	ACACA	ENST00000361253.5	0.0527902
ENSG00000132142.15	ACACA	ENST00000394403.1	0.365704
ENSG00000132142.15	ACACA	ENST00000394406.2	0.0453447
ENSG00000132142.15	ACACA	ENST00000413318.1	0.365704
ENSG00000132142.15	ACACA	ENST00000416895.1	0.510318
ENSG00000132142.15	ACACA	ENST00000451642.1	0.379319
ENSG00000132142.15	ACACA	ENST00000456066.2	0.579879
ENSG00000132142.15	ACACA	ENST00000456561.2	0.424239
ENSG00000132142.15	ACACA	ENST00000588142.1	0.401976
ENSG00000132142.15	ACACA	ENST00000591148.1	0.0473294
ENSG00000076555.11	ACACB	ENST00000338432.7	0.300248
ENSG00000076555.11	ACACB	ENST00000377848.3	0.300248
ENSG00000076555.11	ACACB	ENST00000377854.5	0.305813
ENSG00000076555.11	ACACB	ENST00000396233.4	0.0431629
ENSG00000076555.11	ACACB	ENST00000537279.1	0.612373
ENSG00000076555.11	ACACB	ENST00000537347.1	0.333944
ENSG00000076555.11	ACACB	ENST00000539864.1	0.574985
ENSG00000076555.11	ACACB	ENST00000543201.1	0.179561
ENSG00000111271.9	ACAD10	ENST00000313698.4	0.774041
ENSG00000111271.9	ACAD10	ENST00000392636.2	0.72816
ENSG00000111271.9	ACAD10	ENST00000413681.3	0.737923
ENSG00000111271.9	ACAD10	ENST00000455480.2	0.795711
ENSG00000111271.9	ACAD10	ENST00000507683.1	0.448584
ENSG00000111271.9	ACAD10	ENST00000512792.2	0.632466
ENSG00000111271.9	ACAD10	ENST00000514615.1	0.689502
ENSG00000111271.9	ACAD10	ENST00000515283.1	0.545474
ENSG00000111271.9	ACAD10	ENST00000546899.1	0.36428
ENSG00000111271.9	ACAD10	ENST00000549590.1	0.73812
ENSG00000111271.9	ACAD10	ENST00000552706.1	0.385113
ENSG00000240303.3	ACAD11	ENST00000264990.6	0.617846
ENSG00000240303.3	ACAD11	ENST00000355458.3	0.680183
ENSG00000240303.3	ACAD11	ENST00000485198.1	0.742373
ENSG00000240303.3	ACAD11	ENST00000545291.1	0.299896
ENSG00000151498.7	ACAD8	ENST00000281182.4	0.602474
ENSG00000151498.7	ACAD8	ENST00000374752.4	0.673034
ENSG00000151498.7	ACAD8	ENST00000537423.1	0.596865
ENSG00000151498.7	ACAD8	ENST00000543332.1	0.592995
ENSG00000177646.13	ACAD9	ENST00000308982.7	0.726533
ENSG00000177646.13	ACAD9	ENST00000505192.1	0.802713
ENSG00000177646.13	ACAD9	ENST00000505867.1	0.777813
ENSG00000177646.13	ACAD9	ENST00000511227.1	0.777813
ENSG00000177646.13	ACAD9	ENST00000512801.1	0.709891
ENSG00000177646.13	ACAD9	ENST00000514336.1	0.534059
ENSG00000177646.13	ACAD9	ENST00000514643.1	0.68451
ENSG00000177646.13	ACAD9	ENST00000515429.1	0.777813
ENSG00000115361.3	ACADL	ENST00000233710.3	0.518527
ENSG00000117054.8	ACADM	ENST00000370834.5	0.169674
ENSG00000117054.8	ACADM	ENST00000370841.4	0.148793
ENSG00000117054.8	ACADM	ENST00000420607.2	0.150679
ENSG00000117054.8	ACADM	ENST00000525808.1	0.786263
ENSG00000117054.8	ACADM	ENST00000526129.1	0.677866
ENSG00000117054.8	ACADM	ENST00000526196.1	0.786263
ENSG00000117054.8	ACADM	ENST00000534334.1	0.617685
ENSG00000117054.8	ACADM	ENST00000541113.1	0.119553
ENSG00000117054.8	ACADM	ENST00000543667.1	0.188941
ENSG00000122971.4	ACADS	ENST00000242592.4	0.651659
ENSG00000196177.7	ACADSB	ENST00000358776.4	0.730169
ENSG00000196177.7	ACADSB	ENST00000368869.4	0.395899
ENSG00000072778.14	ACADVL	ENST00000350303.5	0.538522
ENSG00000072778.14	ACADVL	ENST00000356839.5	0.614789
ENSG00000072778.14	ACADVL	ENST00000543245.2	0.606049
ENSG00000157766.11	ACAN	ENST00000352105.7	0.601549
ENSG00000157766.11	ACAN	ENST00000439576.2	0.581155
ENSG00000157766.11	ACAN	ENST00000558207.1	0.239901
ENSG00000157766.11	ACAN	ENST00000559004.1	0.582282
ENSG00000157766.11	ACAN	ENST00000561243.1	0.581155
ENSG00000072818.6	ACAP1	ENST00000158762.3	0.497769
ENSG00000072818.6	ACAP1	ENST00000570457.1	0.62184
ENSG00000072818.6	ACAP1	ENST00000570504.1	0.153563
ENSG00000072818.6	ACAP1	ENST00000571471.1	0.153563
ENSG00000072818.6	ACAP1	ENST00000574499.1	0.130808
ENSG00000072818.6	ACAP1	ENST00000575415.1	0.153563
ENSG00000072818.6	ACAP1	ENST00000575425.1	0.652337
ENSG00000114331.8	ACAP2	ENST00000326793.6	0.0566609
ENSG00000114331.8	ACAP2	ENST00000439666.1	0.350794
ENSG00000114331.8	ACAP2	ENST00000447662.1	0.474175
ENSG00000131584.13	ACAP3	ENST00000353662.3	0.448375
ENSG00000131584.13	ACAP3	ENST00000354700.5	0.431339
ENSG00000131584.13	ACAP3	ENST00000354980.2	0.807139
ENSG00000075239.9	ACAT1	ENST00000265838.4	0.395048
ENSG00000075239.9	ACAT1	ENST00000527942.1	0.322196
ENSG00000120437.7	ACAT2	ENST00000367048.4	0.357661
ENSG00000120437.7	ACAT2	ENST00000541436.1	0.5
ENSG00000182827.8	ACBD3	ENST00000366812.5	0.390167
ENSG00000181513.10	ACBD4	ENST00000321854.8	0.768401
ENSG00000181513.10	ACBD4	ENST00000376955.4	0.448597
ENSG00000181513.10	ACBD4	ENST00000398322.3	0.768401
ENSG00000181513.10	ACBD4	ENST00000431281.1	0.770836
ENSG00000181513.10	ACBD4	ENST00000586346.1	0.770836
ENSG00000181513.10	ACBD4	ENST00000589798.1	0.369901
ENSG00000181513.10	ACBD4	ENST00000591859.1	0.770836
ENSG00000181513.10	ACBD4	ENST00000592162.1	0.79634
ENSG00000107897.14	ACBD5	ENST00000375888.1	0.595793
ENSG00000107897.14	ACBD5	ENST00000375897.3	0.597827
ENSG00000107897.14	ACBD5	ENST00000375901.1	0.730736
ENSG00000107897.14	ACBD5	ENST00000375905.4	0.584144
ENSG00000107897.14	ACBD5	ENST00000396271.3	0.641637
ENSG00000107897.14	ACBD5	ENST00000412279.1	0.558972
ENSG00000107897.14	ACBD5	ENST00000426079.1	0.646136
ENSG00000135847.4	ACBD6	ENST00000367595.3	0.233676
ENSG00000176244.6	ACBD7	ENST00000356189.5	0.510194
ENSG00000110455.9	ACCS	ENST00000263776.8	0.768691
ENSG00000102977.8	ACD	ENST00000219251.7	0.640737
ENSG00000102977.8	ACD	ENST00000393919.4	0.639011
ENSG00000159640.10	ACE	ENST00000290863.6	0.763513
ENSG00000159640.10	ACE	ENST00000290866.4	0.643326
ENSG00000159640.10	ACE	ENST00000413513.3	0.797462
ENSG00000159640.10	ACE	ENST00000421982.2	0.62433
ENSG00000159640.10	ACE	ENST00000428043.1	0.621445
ENSG00000159640.10	ACE	ENST00000490216.2	0.662919
ENSG00000159640.10	ACE	ENST00000538928.1	0.7039
ENSG00000159640.10	ACE	ENST00000582627.1	0.701953
ENSG00000130234.6	ACE2	ENST00000252519.3	0.378216
ENSG00000130234.6	ACE2	ENST00000427411.1	0.378216
ENSG00000167769.3	ACER1	ENST00000301452.3	0.616934
ENSG00000177076.4	ACER2	ENST00000340967.2	0.409952
ENSG00000177076.4	ACER2	ENST00000380376.1	0.512993
ENSG00000078124.6	ACER3	ENST00000278544.5	0.78871
ENSG00000078124.6	ACER3	ENST00000525194.1	0.595515
ENSG00000078124.6	ACER3	ENST00000525861.1	0.785677
ENSG00000078124.6	ACER3	ENST00000526597.1	0.435505
ENSG00000078124.6	ACER3	ENST00000530243.1	0.645902
ENSG00000078124.6	ACER3	ENST00000530334.1	0.631812
ENSG00000078124.6	ACER3	ENST00000531352.1	0.595515
ENSG00000078124.6	ACER3	ENST00000531461.1	0.76106
ENSG00000078124.6	ACER3	ENST00000532485.1	0.621458
ENSG00000078124.6	ACER3	ENST00000533873.1	0.371368
ENSG00000078124.6	ACER3	ENST00000534206.1	0.645655
ENSG00000078124.6	ACER3	ENST00000538157.1	0.640959
ENSG00000078124.6	ACER3	ENST00000544113.1	0.555188
ENSG00000087085.9	ACHE	ENST00000241069.5	0.336483
ENSG00000087085.9	ACHE	ENST00000302913.4	0.501276
ENSG00000087085.9	ACHE	ENST00000411582.1	0.501276
ENSG00000087085.9	ACHE	ENST00000412389.1	0.336483
ENSG00000087085.9	ACHE	ENST00000419336.2	0.390068
ENSG00000087085.9	ACHE	ENST00000426415.1	0.453811
ENSG00000087085.9	ACHE	ENST00000428317.1	0.336483
ENSG00000087085.9	ACHE	ENST00000430554.1	0.425151
ENSG00000087085.9	ACHE	ENST00000440755.1	0.454674
ENSG00000087085.9	ACHE	ENST00000441605.1	0.433397
ENSG00000087085.9	ACHE	ENST00000454485.1	0.434014
ENSG00000100813.9	ACIN1	ENST00000262710.1	0.506891
ENSG00000100813.9	ACIN1	ENST00000338631.6	0.0564143
ENSG00000100813.9	ACIN1	ENST00000357481.2	0.057308
ENSG00000100813.9	ACIN1	ENST00000397341.3	0.057308
ENSG00000100813.9	ACIN1	ENST00000457657.1	0.552057
ENSG00000100813.9	ACIN1	ENST00000555053.1	0.515211
ENSG00000100813.9	ACIN1	ENST00000555566.1	0.11048
ENSG00000100813.9	ACIN1	ENST00000557515.1	0.0573389
ENSG00000131473.12	ACLY	ENST00000352035.2	0.00400626
ENSG00000131473.12	ACLY	ENST00000353196.1	0.00375972
ENSG00000131473.12	ACLY	ENST00000393896.2	0.00375972
ENSG00000131473.12	ACLY	ENST00000537919.1	0.00674901
ENSG00000131473.12	ACLY	ENST00000590151.1	0.00400626
ENSG00000131473.12	ACLY	ENST00000590770.1	0.147017
ENSG00000131473.12	ACLY	ENST00000592970.1	0.286781
ENSG00000153086.9	ACMSD	ENST00000283054.4	0.313055
ENSG00000153086.9	ACMSD	ENST00000356140.5	0.264419
ENSG00000153086.9	ACMSD	ENST00000392928.1	0.313055
ENSG00000196636.7	ACN9	ENST00000360382.4	0.708338
ENSG00000122729.12	ACO1	ENST00000309951.5	0.204591
ENSG00000122729.12	ACO1	ENST00000379921.1	0.271027
ENSG00000122729.12	ACO1	ENST00000379923.1	0.204591
ENSG00000122729.12	ACO1	ENST00000541043.1	0.218317
ENSG00000100412.11	ACO2	ENST00000216254.4	0.0456036
ENSG00000100412.11	ACO2	ENST00000396512.3	0.0585839
ENSG00000184227.3	ACOT1	ENST00000311148.4	0.626487
ENSG00000184227.3	ACOT1	ENST00000557556.1	0.675536
ENSG00000162390.12	ACOT11	ENST00000343744.2	0.709595
ENSG00000162390.12	ACOT11	ENST00000371316.3	0.738502
ENSG00000172497.4	ACOT12	ENST00000307624.3	0.711001
ENSG00000172497.4	ACOT12	ENST00000513751.1	0.494145
ENSG00000112304.5	ACOT13	ENST00000537591.1	0.498582
ENSG00000119673.10	ACOT2	ENST00000238651.5	0.686532
ENSG00000119673.10	ACOT2	ENST00000538782.1	0.698144
ENSG00000177465.4	ACOT4	ENST00000326303.4	0.722452
ENSG00000097021.14	ACOT7	ENST00000361521.4	0.270817
ENSG00000097021.14	ACOT7	ENST00000377842.3	0.23677
ENSG00000097021.14	ACOT7	ENST00000377845.3	0.260191
ENSG00000097021.14	ACOT7	ENST00000377855.2	0.300427
ENSG00000097021.14	ACOT7	ENST00000377860.4	0.157976
ENSG00000097021.14	ACOT7	ENST00000418124.1	0.190384
ENSG00000097021.14	ACOT7	ENST00000473466.1	0.438858
ENSG00000097021.14	ACOT7	ENST00000541130.1	0.296026
ENSG00000097021.14	ACOT7	ENST00000545482.1	0.270127
ENSG00000101473.12	ACOT8	ENST00000217455.4	0.112687
ENSG00000101473.12	ACOT8	ENST00000461272.1	0.228018
ENSG00000101473.12	ACOT8	ENST00000481938.1	0.616132
ENSG00000101473.12	ACOT8	ENST00000483141.1	0.492579
ENSG00000101473.12	ACOT8	ENST00000486165.1	0.416546
ENSG00000101473.12	ACOT8	ENST00000488679.1	0.475149
ENSG00000123130.12	ACOT9	ENST00000336430.7	0.722477
ENSG00000123130.12	ACOT9	ENST00000379295.1	0.673428
ENSG00000123130.12	ACOT9	ENST00000379303.5	0.72419
ENSG00000123130.12	ACOT9	ENST00000492081.1	0.494675
ENSG00000161533.6	ACOX1	ENST00000293217.5	0.595454
ENSG00000161533.6	ACOX1	ENST00000301608.4	0.699413
ENSG00000161533.6	ACOX1	ENST00000537812.1	0.531508
ENSG00000161533.6	ACOX1	ENST00000538781.1	0.408953
ENSG00000161533.6	ACOX1	ENST00000539791.1	0.595454
ENSG00000168306.8	ACOX2	ENST00000302819.5	0.572335
ENSG00000168306.8	ACOX2	ENST00000459701.2	0.584588
ENSG00000168306.8	ACOX2	ENST00000474098.1	0.46811
ENSG00000087008.10	ACOX3	ENST00000356406.4	0.574572
ENSG00000087008.10	ACOX3	ENST00000413009.2	0.712887
ENSG00000087008.10	ACOX3	ENST00000503233.1	0.574572
ENSG00000087008.10	ACOX3	ENST00000514423.1	0.754071
ENSG00000153093.14	ACOXL	ENST00000448863.1	0.772956
ENSG00000143727.11	ACP1	ENST00000272065.5	0.517011
ENSG00000143727.11	ACP1	ENST00000272067.6	0.654666
ENSG00000143727.11	ACP1	ENST00000405233.1	0.705595
ENSG00000143727.11	ACP1	ENST00000405364.2	0.248869
ENSG00000143727.11	ACP1	ENST00000407983.3	0.719494
ENSG00000143727.11	ACP1	ENST00000413140.1	0.356798
ENSG00000143727.11	ACP1	ENST00000442386.1	0.248869
ENSG00000143727.11	ACP1	ENST00000453390.1	0.705595
ENSG00000134575.5	ACP2	ENST00000256997.3	0.490027
ENSG00000134575.5	ACP2	ENST00000444355.2	0.419246
ENSG00000134575.5	ACP2	ENST00000527256.1	0.550245
ENSG00000134575.5	ACP2	ENST00000529444.1	0.520722
ENSG00000134575.5	ACP2	ENST00000529663.1	0.168688
ENSG00000134575.5	ACP2	ENST00000529788.1	0.555434
ENSG00000134575.5	ACP2	ENST00000530453.1	0.381563
ENSG00000134575.5	ACP2	ENST00000531004.1	0.305037
ENSG00000134575.5	ACP2	ENST00000531547.1	0.301955
ENSG00000134575.5	ACP2	ENST00000533929.1	0.398352
ENSG00000134575.5	ACP2	ENST00000537863.1	0.603214
ENSG00000102575.6	ACP5	ENST00000218758.5	0.806294
ENSG00000102575.6	ACP5	ENST00000412435.2	0.806294
ENSG00000102575.6	ACP5	ENST00000433365.2	0.806294
ENSG00000102575.6	ACP5	ENST00000589792.1	0.749646
ENSG00000102575.6	ACP5	ENST00000590832.1	0.705811
ENSG00000102575.6	ACP5	ENST00000592828.1	0.806294
ENSG00000162836.6	ACP6	ENST00000392988.2	0.222483
ENSG00000155893.7	ACPL2	ENST00000286353.4	0.124453
ENSG00000155893.7	ACPL2	ENST00000393007.1	0.107522
ENSG00000155893.7	ACPL2	ENST00000393010.2	0.124453
ENSG00000155893.7	ACPL2	ENST00000502783.1	0.126123
ENSG00000155893.7	ACPL2	ENST00000504264.1	0.131646
ENSG00000155893.7	ACPL2	ENST00000505013.1	0.366462
ENSG00000155893.7	ACPL2	ENST00000508812.1	0.0888835
ENSG00000155893.7	ACPL2	ENST00000512457.1	0.325537
ENSG00000155893.7	ACPL2	ENST00000514680.1	0.554571
ENSG00000014257.11	ACPP	ENST00000336375.5	0.170266
ENSG00000014257.11	ACPP	ENST00000351273.7	0.147042
ENSG00000014257.11	ACPP	ENST00000475741.1	0.17982
ENSG00000014257.11	ACPP	ENST00000495911.1	0.315872
ENSG00000100312.6	ACR	ENST00000529621.1	0.587731
ENSG00000111644.3	ACRBP	ENST00000229243.2	0.777406
ENSG00000111644.3	ACRBP	ENST00000414226.2	0.796735
ENSG00000111644.3	ACRBP	ENST00000535884.1	0.642401
ENSG00000111644.3	ACRBP	ENST00000536350.1	0.781252
ENSG00000111644.3	ACRBP	ENST00000546114.1	0.741719
ENSG00000147174.7	ACRC	ENST00000373695.1	0.730705
ENSG00000147174.7	ACRC	ENST00000373696.3	0.730705
ENSG00000134940.8	ACRV1	ENST00000348856.3	0.733423
ENSG00000134940.8	ACRV1	ENST00000353070.1	0.650919
ENSG00000134940.8	ACRV1	ENST00000425431.1	0.516703
ENSG00000134940.8	ACRV1	ENST00000445562.1	0.745417
ENSG00000134940.8	ACRV1	ENST00000453509.1	0.796956
ENSG00000103740.5	ACSBG1	ENST00000258873.4	0.642919
ENSG00000103740.5	ACSBG1	ENST00000541759.1	0.619923
ENSG00000103740.5	ACSBG1	ENST00000558130.1	0.584736
ENSG00000103740.5	ACSBG1	ENST00000559114.1	0.51245
ENSG00000103740.5	ACSBG1	ENST00000559241.1	0.463364
ENSG00000103740.5	ACSBG1	ENST00000559707.1	0.795181
ENSG00000103740.5	ACSBG1	ENST00000560817.1	0.619923
ENSG00000130377.9	ACSBG2	ENST00000589401.1	0.72811
ENSG00000167107.8	ACSF2	ENST00000300441.4	0.594067
ENSG00000167107.8	ACSF2	ENST00000427954.2	0.608921
ENSG00000167107.8	ACSF2	ENST00000502667.1	0.61342
ENSG00000167107.8	ACSF2	ENST00000504392.1	0.643202
ENSG00000167107.8	ACSF2	ENST00000541920.1	0.137489
ENSG00000176715.11	ACSF3	ENST00000378345.4	0.645803
ENSG00000176715.11	ACSF3	ENST00000537895.1	0.581617
ENSG00000176715.11	ACSF3	ENST00000540697.1	0.767594
ENSG00000176715.11	ACSF3	ENST00000544543.1	0.635387
ENSG00000151726.8	ACSL1	ENST00000281455.2	0.0771113
ENSG00000151726.8	ACSL1	ENST00000437665.3	0.131861
ENSG00000151726.8	ACSL1	ENST00000454703.2	0.131861
ENSG00000151726.8	ACSL1	ENST00000504342.1	0.0771113
ENSG00000151726.8	ACSL1	ENST00000504900.1	0.226847
ENSG00000151726.8	ACSL1	ENST00000506733.1	0.409754
ENSG00000151726.8	ACSL1	ENST00000507295.1	0.0984246
ENSG00000151726.8	ACSL1	ENST00000513317.1	0.0775181
ENSG00000151726.8	ACSL1	ENST00000515030.1	0.0771113
ENSG00000123983.9	ACSL3	ENST00000357430.3	0.0643221
ENSG00000123983.9	ACSL3	ENST00000392066.3	0.0643221
ENSG00000123983.9	ACSL3	ENST00000413316.1	0.688109
ENSG00000123983.9	ACSL3	ENST00000535678.1	0.678125
ENSG00000123983.9	ACSL3	ENST00000540115.1	0.252191
ENSG00000068366.14	ACSL4	ENST00000340800.2	0.041813
ENSG00000068366.14	ACSL4	ENST00000348502.6	0.0351627
ENSG00000068366.14	ACSL4	ENST00000469796.2	0.041813
ENSG00000068366.14	ACSL4	ENST00000469857.1	0.589469
ENSG00000068366.14	ACSL4	ENST00000502391.1	0.390832
ENSG00000068366.14	ACSL4	ENST00000504980.1	0.407498
ENSG00000068366.14	ACSL4	ENST00000505855.1	0.271384
ENSG00000068366.14	ACSL4	ENST00000508092.1	0.347626
ENSG00000197142.6	ACSL5	ENST00000354273.4	0.556704
ENSG00000197142.6	ACSL5	ENST00000354655.4	0.556704
ENSG00000197142.6	ACSL5	ENST00000356116.1	0.599491
ENSG00000197142.6	ACSL5	ENST00000369410.3	0.443271
ENSG00000197142.6	ACSL5	ENST00000393081.1	0.556704
ENSG00000197142.6	ACSL5	ENST00000433418.1	0.557863
ENSG00000164398.8	ACSL6	ENST00000296869.4	0.055157
ENSG00000164398.8	ACSL6	ENST00000357096.1	0.0348853
ENSG00000164398.8	ACSL6	ENST00000379240.1	0.043508
ENSG00000164398.8	ACSL6	ENST00000379244.1	0.0439579
ENSG00000164398.8	ACSL6	ENST00000379246.1	0.0426205
ENSG00000164398.8	ACSL6	ENST00000379249.3	0.048975
ENSG00000164398.8	ACSL6	ENST00000379255.1	0.0348853
ENSG00000164398.8	ACSL6	ENST00000379264.2	0.0547748
ENSG00000164398.8	ACSL6	ENST00000379272.2	0.334141
ENSG00000164398.8	ACSL6	ENST00000413683.1	0.048975
ENSG00000164398.8	ACSL6	ENST00000414078.1	0.385495
ENSG00000164398.8	ACSL6	ENST00000416557.1	0.279804
ENSG00000164398.8	ACSL6	ENST00000419502.1	0.231667
ENSG00000164398.8	ACSL6	ENST00000430403.1	0.326325
ENSG00000164398.8	ACSL6	ENST00000431707.1	0.332908
ENSG00000164398.8	ACSL6	ENST00000434099.1	0.193959
ENSG00000164398.8	ACSL6	ENST00000441995.1	0.401631
ENSG00000164398.8	ACSL6	ENST00000543479.1	0.0439579
ENSG00000164398.8	ACSL6	ENST00000544770.1	0.0577087
ENSG00000166743.5	ACSM1	ENST00000219151.4	0.655616
ENSG00000166743.5	ACSM1	ENST00000523065.1	0.471833
ENSG00000183747.7	ACSM2A	ENST00000574251.1	0.646309
ENSG00000066813.10	ACSM2B	ENST00000565322.1	0.78924
ENSG00000066813.10	ACSM2B	ENST00000568882.1	0.733497
ENSG00000005187.7	ACSM3	ENST00000289416.5	0.49184
ENSG00000005187.7	ACSM3	ENST00000440284.2	0.672984
ENSG00000005187.7	ACSM3	ENST00000450120.2	0.480388
ENSG00000005187.7	ACSM3	ENST00000561584.1	0.617217
ENSG00000005187.7	ACSM3	ENST00000561795.1	0.668251
ENSG00000215009.5	ACSM4	ENST00000399422.4	0.638678
ENSG00000183549.6	ACSM5	ENST00000331849.4	0.703814
ENSG00000154930.10	ACSS1	ENST00000323482.4	0.648219
ENSG00000154930.10	ACSS1	ENST00000432802.2	0.563472
ENSG00000154930.10	ACSS1	ENST00000537502.1	0.542232
ENSG00000154930.10	ACSS1	ENST00000542618.1	0.388133
ENSG00000131069.14	ACSS2	ENST00000253382.5	0.384311
ENSG00000131069.14	ACSS2	ENST00000336325.4	0.291132
ENSG00000131069.14	ACSS2	ENST00000360596.2	0.362443
ENSG00000131069.14	ACSS2	ENST00000473172.1	0.555151
ENSG00000131069.14	ACSS2	ENST00000473239.1	0.171326
ENSG00000131069.14	ACSS2	ENST00000475459.1	0.319804
ENSG00000131069.14	ACSS2	ENST00000477932.1	0.686963
ENSG00000131069.14	ACSS2	ENST00000480274.1	0.711124
ENSG00000131069.14	ACSS2	ENST00000480978.1	0.43908
ENSG00000131069.14	ACSS2	ENST00000481284.1	0.691314
ENSG00000131069.14	ACSS2	ENST00000484354.1	0.669089
ENSG00000131069.14	ACSS2	ENST00000488172.1	0.153489
ENSG00000131069.14	ACSS2	ENST00000493805.1	0.681971
ENSG00000111058.3	ACSS3	ENST00000261206.3	0.240517
ENSG00000111058.3	ACSS3	ENST00000548058.1	0.239186
ENSG00000111058.3	ACSS3	ENST00000548324.1	0.0602234
ENSG00000111058.3	ACSS3	ENST00000549175.1	0.131732
ENSG00000143632.9	ACTA1	ENST00000308794.4	0.0694439
ENSG00000143632.9	ACTA1	ENST00000366682.3	0.0660663
ENSG00000143632.9	ACTA1	ENST00000366683.2	0.0672867
ENSG00000143632.9	ACTA1	ENST00000366684.3	0.0470582
ENSG00000107796.8	ACTA2	ENST00000224784.6	0.00398161
ENSG00000107796.8	ACTA2	ENST00000415557.1	0.0113038
ENSG00000107796.8	ACTA2	ENST00000458159.1	0.0113038
ENSG00000107796.8	ACTA2	ENST00000458208.1	0.00398161
ENSG00000075624.9	ACTB	ENST00000331789.5	0.0491907
ENSG00000075624.9	ACTB	ENST00000414620.1	0.337124
ENSG00000075624.9	ACTB	ENST00000417101.1	0.287064
ENSG00000075624.9	ACTB	ENST00000425660.1	0.169416
ENSG00000075624.9	ACTB	ENST00000432588.1	0.127689
ENSG00000075624.9	ACTB	ENST00000443528.1	0.250046
ENSG00000169067.2	ACTBL2	ENST00000423391.1	0.182593
ENSG00000159251.6	ACTC1	ENST00000290378.4	0.0244752
ENSG00000184009.4	ACTG1	ENST00000331925.2	0.12902
ENSG00000184009.4	ACTG1	ENST00000570382.1	0.278287
ENSG00000184009.4	ACTG1	ENST00000571327.1	0.418839
ENSG00000184009.4	ACTG1	ENST00000571691.1	0.345124
ENSG00000184009.4	ACTG1	ENST00000571721.1	0.226761
ENSG00000184009.4	ACTG1	ENST00000572105.2	0.356983
ENSG00000184009.4	ACTG1	ENST00000573283.1	0.12902
ENSG00000184009.4	ACTG1	ENST00000575087.1	0.12902
ENSG00000184009.4	ACTG1	ENST00000575659.1	0.179696
ENSG00000184009.4	ACTG1	ENST00000575842.1	0.12902
ENSG00000184009.4	ACTG1	ENST00000575994.1	0.388268
ENSG00000184009.4	ACTG1	ENST00000576544.1	0.12902
ENSG00000163017.9	ACTG2	ENST00000345517.3	0.0307927
ENSG00000163017.9	ACTG2	ENST00000409624.1	0.0307927
ENSG00000163017.9	ACTG2	ENST00000409731.3	0.0422876
ENSG00000163017.9	ACTG2	ENST00000409918.1	0.442828
ENSG00000163017.9	ACTG2	ENST00000429756.1	0.235932
ENSG00000163017.9	ACTG2	ENST00000438902.2	0.129106
ENSG00000163017.9	ACTG2	ENST00000442912.1	0.0926186
ENSG00000182584.4	ACTL10	ENST00000330271.4	0.419221
ENSG00000136518.11	ACTL6A	ENST00000392662.1	0.126561
ENSG00000136518.11	ACTL6A	ENST00000429709.2	0.121451
ENSG00000136518.11	ACTL6A	ENST00000450518.2	0.126561
ENSG00000136518.11	ACTL6A	ENST00000490364.1	0.390561
ENSG00000077080.5	ACTL6B	ENST00000160382.5	0.0400811
ENSG00000077080.5	ACTL6B	ENST00000461605.1	0.274947
ENSG00000187003.5	ACTL7A	ENST00000333999.3	0.548161
ENSG00000148156.6	ACTL7B	ENST00000374667.3	0.535687
ENSG00000072110.9	ACTN1	ENST00000193403.6	0.425755
ENSG00000072110.9	ACTN1	ENST00000376839.3	0.501775
ENSG00000072110.9	ACTN1	ENST00000394419.4	0.367473
ENSG00000072110.9	ACTN1	ENST00000438964.2	0.427986
ENSG00000072110.9	ACTN1	ENST00000538545.2	0.442002
ENSG00000072110.9	ACTN1	ENST00000553370.1	0.0373692
ENSG00000072110.9	ACTN1	ENST00000553659.1	0.19455
ENSG00000072110.9	ACTN1	ENST00000553779.1	0.073783
ENSG00000072110.9	ACTN1	ENST00000555616.1	0.168528
ENSG00000072110.9	ACTN1	ENST00000556433.1	0.0596687
ENSG00000072110.9	ACTN1	ENST00000556571.1	0.068692
ENSG00000077522.8	ACTN2	ENST00000366578.4	0.10995
ENSG00000077522.8	ACTN2	ENST00000542672.1	0.119245
ENSG00000077522.8	ACTN2	ENST00000546208.1	0.127504
ENSG00000248746.1	ACTN3	ENST00000511191.1	0.679709
ENSG00000130402.7	ACTN4	ENST00000252699.2	0.316217
ENSG00000130402.7	ACTN4	ENST00000390009.3	0.439475
ENSG00000130402.7	ACTN4	ENST00000424234.2	0.209589
ENSG00000131966.7	ACTR10	ENST00000254286.4	0.195167
ENSG00000131966.7	ACTR10	ENST00000545307.2	0.176553
ENSG00000131966.7	ACTR10	ENST00000555229.1	0.186723
ENSG00000131966.7	ACTR10	ENST00000555337.1	0.297653
ENSG00000131966.7	ACTR10	ENST00000556243.1	0.265714
ENSG00000131966.7	ACTR10	ENST00000556748.1	0.255951
ENSG00000138107.6	ACTR1A	ENST00000369905.4	0.00599707
ENSG00000138107.6	ACTR1A	ENST00000446605.2	0.00673668
ENSG00000138107.6	ACTR1A	ENST00000545684.1	0.00522047
ENSG00000115073.5	ACTR1B	ENST00000289228.5	0.235476
ENSG00000115073.5	ACTR1B	ENST00000451664.1	0.159307
ENSG00000138071.9	ACTR2	ENST00000260641.5	0.0222193
ENSG00000138071.9	ACTR2	ENST00000377982.4	0.0235383
ENSG00000138071.9	ACTR2	ENST00000542850.1	0.346628
ENSG00000115091.6	ACTR3	ENST00000263238.2	0.106967
ENSG00000115091.6	ACTR3	ENST00000415792.1	0.784777
ENSG00000115091.6	ACTR3	ENST00000446821.1	0.685854
ENSG00000115091.6	ACTR3	ENST00000535589.1	0.0864305
ENSG00000115091.6	ACTR3	ENST00000536059.1	0.101309
ENSG00000133627.12	ACTR3B	ENST00000256001.8	0.200578
ENSG00000133627.12	ACTR3B	ENST00000377776.3	0.239149
ENSG00000133627.12	ACTR3B	ENST00000397282.2	0.227038
ENSG00000133627.12	ACTR3B	ENST00000537264.1	0.227038
ENSG00000106526.6	ACTR3C	ENST00000252071.4	0.59607
ENSG00000106526.6	ACTR3C	ENST00000477367.1	0.146475
ENSG00000106526.6	ACTR3C	ENST00000477871.1	0.331453
ENSG00000106526.6	ACTR3C	ENST00000539352.1	0.59607
ENSG00000101442.8	ACTR5	ENST00000243903.4	0.477848
ENSG00000075089.5	ACTR6	ENST00000188312.2	0.0727352
ENSG00000075089.5	ACTR6	ENST00000546902.1	0.0889452
ENSG00000075089.5	ACTR6	ENST00000547458.1	0.11318
ENSG00000075089.5	ACTR6	ENST00000548180.1	0.175437
ENSG00000075089.5	ACTR6	ENST00000551617.1	0.104342
ENSG00000075089.5	ACTR6	ENST00000551652.1	0.252709
ENSG00000075089.5	ACTR6	ENST00000552064.1	0.175437
ENSG00000075089.5	ACTR6	ENST00000552376.1	0.080908
ENSG00000075089.5	ACTR6	ENST00000553038.1	0.133224
ENSG00000113812.9	ACTR8	ENST00000231909.7	0.233429
ENSG00000113812.9	ACTR8	ENST00000335754.3	0.364749
ENSG00000113812.9	ACTR8	ENST00000482349.1	0.108693
ENSG00000113812.9	ACTR8	ENST00000498740.1	0.16822
ENSG00000123165.7	ACTRT1	ENST00000371124.3	0.751532
ENSG00000169717.5	ACTRT2	ENST00000378404.2	0.68186
ENSG00000184378.1	ACTRT3	ENST00000330368.1	0.748179
ENSG00000115170.9	ACVR1	ENST00000263640.3	0.159129
ENSG00000115170.9	ACVR1	ENST00000409283.2	0.159129
ENSG00000115170.9	ACVR1	ENST00000410057.2	0.159129
ENSG00000115170.9	ACVR1	ENST00000412025.1	0.566504
ENSG00000115170.9	ACVR1	ENST00000424669.1	0.609242
ENSG00000115170.9	ACVR1	ENST00000434821.1	0.159129
ENSG00000115170.9	ACVR1	ENST00000440523.1	0.539804
ENSG00000115170.9	ACVR1	ENST00000539637.1	0.601402
ENSG00000135503.7	ACVR1B	ENST00000257963.4	0.0504173
ENSG00000135503.7	ACVR1B	ENST00000415850.2	0.338677
ENSG00000135503.7	ACVR1B	ENST00000426655.2	0.0690125
ENSG00000135503.7	ACVR1B	ENST00000536420.1	0.619387
ENSG00000135503.7	ACVR1B	ENST00000541224.1	0.125741
ENSG00000135503.7	ACVR1B	ENST00000542485.1	0.049918
ENSG00000135503.7	ACVR1B	ENST00000563546.1	0.0504173
ENSG00000123612.10	ACVR1C	ENST00000243349.7	0.510675
ENSG00000123612.10	ACVR1C	ENST00000335450.7	0.248431
ENSG00000123612.10	ACVR1C	ENST00000348328.5	0.395973
ENSG00000123612.10	ACVR1C	ENST00000409680.3	0.407203
ENSG00000121989.10	ACVR2A	ENST00000241416.7	0.0260345
ENSG00000121989.10	ACVR2A	ENST00000404590.1	0.0260345
ENSG00000121989.10	ACVR2A	ENST00000535787.1	0.0316865
ENSG00000114739.8	ACVR2B	ENST00000352511.3	0.184454
ENSG00000139567.8	ACVRL1	ENST00000388922.4	0.064846
ENSG00000139567.8	ACVRL1	ENST00000419526.2	0.281579
ENSG00000139567.8	ACVRL1	ENST00000550683.1	0.411949
ENSG00000139567.8	ACVRL1	ENST00000551576.1	0.738021
ENSG00000243989.3	ACY1	ENST00000404366.2	0.485984
ENSG00000243989.3	ACY1	ENST00000458031.2	0.79846
ENSG00000243989.3	ACY1	ENST00000469863.1	0.326239
ENSG00000243989.3	ACY1	ENST00000476351.1	0.441262
ENSG00000243989.3	ACY1	ENST00000476854.1	0.498015
ENSG00000243989.3	ACY1	ENST00000491318.1	0.363023
ENSG00000243989.3	ACY1	ENST00000494103.1	0.572815
ENSG00000132744.3	ACY3	ENST00000529256.1	0.449312
ENSG00000119640.4	ACYP1	ENST00000238618.3	0.313438
ENSG00000119640.4	ACYP1	ENST00000357971.3	0.804833
ENSG00000119640.4	ACYP1	ENST00000553302.1	0.240357
ENSG00000119640.4	ACYP1	ENST00000555135.1	0.779354
ENSG00000119640.4	ACYP1	ENST00000555463.1	0.542775
ENSG00000119640.4	ACYP1	ENST00000555694.1	0.313438
ENSG00000170634.7	ACYP2	ENST00000303536.4	0.421033
ENSG00000170634.7	ACYP2	ENST00000394666.3	0.363787
ENSG00000170634.7	ACYP2	ENST00000406041.1	0.455142
ENSG00000196839.8	ADA	ENST00000372874.4	0.698427
ENSG00000196839.8	ADA	ENST00000536532.1	0.745122
ENSG00000196839.8	ADA	ENST00000537820.1	0.728209
ENSG00000164113.6	ADAD1	ENST00000296513.2	0.116299
ENSG00000164113.6	ADAD1	ENST00000388724.2	0.121883
ENSG00000164113.6	ADAD1	ENST00000388725.2	0.117618
ENSG00000164113.6	ADAD1	ENST00000439307.1	0.367374
ENSG00000164113.6	ADAD1	ENST00000446706.1	0.446686
ENSG00000168803.10	ADAL	ENST00000389651.4	0.666439
ENSG00000168803.10	ADAL	ENST00000422466.2	0.64004
ENSG00000168803.10	ADAL	ENST00000428046.3	0.666513
ENSG00000168803.10	ADAL	ENST00000562188.1	0.64004
ENSG00000168803.10	ADAL	ENST00000563551.1	0.743384
ENSG00000137845.9	ADAM10	ENST00000260408.3	0.301339
ENSG00000137845.9	ADAM10	ENST00000396140.2	0.195869
ENSG00000137845.9	ADAM10	ENST00000402627.1	0.760654
ENSG00000137845.9	ADAM10	ENST00000439637.1	0.485035
ENSG00000137845.9	ADAM10	ENST00000558004.1	0.585241
ENSG00000137845.9	ADAM10	ENST00000559053.1	0.215642
ENSG00000073670.9	ADAM11	ENST00000200557.6	0.0886617
ENSG00000073670.9	ADAM11	ENST00000355638.4	0.482052
ENSG00000073670.9	ADAM11	ENST00000535346.1	0.081475
ENSG00000148848.9	ADAM12	ENST00000368676.4	0.45598
ENSG00000148848.9	ADAM12	ENST00000368679.4	0.591737
ENSG00000143537.8	ADAM15	ENST00000271836.6	0.365661
ENSG00000143537.8	ADAM15	ENST00000355956.2	0.459777
ENSG00000143537.8	ADAM15	ENST00000356955.2	0.453108
ENSG00000143537.8	ADAM15	ENST00000359280.4	0.358388
ENSG00000143537.8	ADAM15	ENST00000360674.4	0.35967
ENSG00000143537.8	ADAM15	ENST00000368410.2	0.382499
ENSG00000143537.8	ADAM15	ENST00000368412.3	0.37053
ENSG00000143537.8	ADAM15	ENST00000368413.1	0.386814
ENSG00000143537.8	ADAM15	ENST00000449910.2	0.453158
ENSG00000143537.8	ADAM15	ENST00000526491.1	0.402925
ENSG00000143537.8	ADAM15	ENST00000529473.1	0.313851
ENSG00000143537.8	ADAM15	ENST00000531455.1	0.379972
ENSG00000151694.8	ADAM17	ENST00000310823.3	0.555792
ENSG00000151694.8	ADAM17	ENST00000497134.1	0.623911
ENSG00000168619.10	ADAM18	ENST00000520087.1	0.658389
ENSG00000168619.10	ADAM18	ENST00000522198.1	0.746921
ENSG00000135074.11	ADAM19	ENST00000257527.4	0.732092
ENSG00000135074.11	ADAM19	ENST00000394020.1	0.760062
ENSG00000135074.11	ADAM19	ENST00000430702.2	0.69251
ENSG00000135074.11	ADAM19	ENST00000517905.1	0.758583
ENSG00000104755.10	ADAM2	ENST00000265708.4	0.00920208
ENSG00000104755.10	ADAM2	ENST00000347580.4	0.0165366
ENSG00000104755.10	ADAM2	ENST00000379853.2	0.0456899
ENSG00000104755.10	ADAM2	ENST00000521880.1	0.0172393
ENSG00000134007.2	ADAM20	ENST00000256389.2	0.481929
ENSG00000008277.10	ADAM22	ENST00000265727.7	0.362764
ENSG00000008277.10	ADAM22	ENST00000315984.7	0.357291
ENSG00000008277.10	ADAM22	ENST00000398201.4	0.389834
ENSG00000008277.10	ADAM22	ENST00000398203.3	0.353938
ENSG00000008277.10	ADAM22	ENST00000398204.4	0.375584
ENSG00000008277.10	ADAM22	ENST00000398209.3	0.357858
ENSG00000008277.10	ADAM22	ENST00000439864.1	0.794824
ENSG00000114948.8	ADAM23	ENST00000264377.3	0.062208
ENSG00000114948.8	ADAM23	ENST00000374415.3	0.0641557
ENSG00000114948.8	ADAM23	ENST00000374416.1	0.0667197
ENSG00000042980.8	ADAM28	ENST00000397649.3	0.715783
ENSG00000042980.8	ADAM28	ENST00000437154.2	0.788155
ENSG00000042980.8	ADAM28	ENST00000540823.1	0.535083
ENSG00000168594.10	ADAM29	ENST00000359240.3	0.805616
ENSG00000168594.10	ADAM29	ENST00000404450.3	0.805616
ENSG00000168594.10	ADAM29	ENST00000445694.1	0.805616
ENSG00000168594.10	ADAM29	ENST00000502940.1	0.597617
ENSG00000168594.10	ADAM29	ENST00000514159.1	0.805616
ENSG00000134249.6	ADAM30	ENST00000369400.1	0.691573
ENSG00000197140.10	ADAM32	ENST00000379907.4	0.786935
ENSG00000197140.10	ADAM32	ENST00000399831.3	0.513991
ENSG00000197140.10	ADAM32	ENST00000521741.1	0.582529
ENSG00000197140.10	ADAM32	ENST00000522506.1	0.437391
ENSG00000197140.10	ADAM32	ENST00000523400.1	0.795329
ENSG00000149451.12	ADAM33	ENST00000350009.2	0.740585
ENSG00000149451.12	ADAM33	ENST00000356518.2	0.746847
ENSG00000149451.12	ADAM33	ENST00000379861.4	0.754022
ENSG00000069206.11	ADAM7	ENST00000175238.6	0.789634
ENSG00000069206.11	ADAM7	ENST00000380789.1	0.786183
ENSG00000069206.11	ADAM7	ENST00000520720.1	0.773165
ENSG00000168615.7	ADAM9	ENST00000379917.3	0.224197
ENSG00000168615.7	ADAM9	ENST00000466936.1	0.543083
ENSG00000168615.7	ADAM9	ENST00000468065.1	0.229029
ENSG00000168615.7	ADAM9	ENST00000481513.1	0.625636
ENSG00000168615.7	ADAM9	ENST00000481873.3	0.229694
ENSG00000168615.7	ADAM9	ENST00000487273.2	0.269954
ENSG00000154734.9	ADAMTS1	ENST00000284984.2	0.546719
ENSG00000154734.9	ADAMTS1	ENST00000517452.1	0.508296
ENSG00000154734.9	ADAMTS1	ENST00000517777.1	0.188843
ENSG00000142303.7	ADAMTS10	ENST00000270328.4	0.466532
ENSG00000151388.6	ADAMTS12	ENST00000352040.3	0.79046
ENSG00000151388.6	ADAMTS12	ENST00000504830.1	0.740018
ENSG00000160323.14	ADAMTS13	ENST00000371910.1	0.506989
ENSG00000160323.14	ADAMTS13	ENST00000371911.3	0.319392
ENSG00000160323.14	ADAMTS13	ENST00000371916.1	0.763803
ENSG00000160323.14	ADAMTS13	ENST00000474918.1	0.763803
ENSG00000160323.14	ADAMTS13	ENST00000495234.1	0.319392
ENSG00000160323.14	ADAMTS13	ENST00000536611.1	0.798769
ENSG00000138316.6	ADAMTS14	ENST00000373207.1	0.780179
ENSG00000138316.6	ADAMTS14	ENST00000373208.1	0.780106
ENSG00000166106.2	ADAMTS15	ENST00000299164.2	0.464819
ENSG00000145536.11	ADAMTS16	ENST00000274181.7	0.653175
ENSG00000145536.11	ADAMTS16	ENST00000511368.1	0.616206
ENSG00000140470.9	ADAMTS17	ENST00000268070.4	0.591121
ENSG00000140470.9	ADAMTS17	ENST00000558960.1	0.781425
ENSG00000140873.11	ADAMTS18	ENST00000282849.5	0.573395
ENSG00000145808.4	ADAMTS19	ENST00000274487.4	0.48543
ENSG00000087116.9	ADAMTS2	ENST00000251582.7	0.611966
ENSG00000087116.9	ADAMTS2	ENST00000274609.5	0.544969
ENSG00000173157.12	ADAMTS20	ENST00000389420.3	0.641452
ENSG00000173157.12	ADAMTS20	ENST00000395541.2	0.783754
ENSG00000173157.12	ADAMTS20	ENST00000553158.1	0.663184
ENSG00000156140.4	ADAMTS3	ENST00000286657.4	0.430562
ENSG00000158859.8	ADAMTS4	ENST00000367995.3	0.686075
ENSG00000158859.8	ADAMTS4	ENST00000367996.4	0.661631
ENSG00000154736.5	ADAMTS5	ENST00000284987.5	0.615676
ENSG00000049192.10	ADAMTS6	ENST00000381052.4	0.464622
ENSG00000049192.10	ADAMTS6	ENST00000381055.3	0.194168
ENSG00000049192.10	ADAMTS6	ENST00000464680.2	0.239987
ENSG00000049192.10	ADAMTS6	ENST00000536360.1	0.31639
ENSG00000134917.9	ADAMTS8	ENST00000257359.6	0.725029
ENSG00000163638.9	ADAMTS9	ENST00000295903.4	0.575885
ENSG00000163638.9	ADAMTS9	ENST00000459780.1	0.671271
ENSG00000163638.9	ADAMTS9	ENST00000498707.1	0.565481
ENSG00000178031.10	ADAMTSL1	ENST00000276935.5	0.123991
ENSG00000178031.10	ADAMTSL1	ENST00000327883.7	0.097007
ENSG00000178031.10	ADAMTSL1	ENST00000380545.5	0.450803
ENSG00000178031.10	ADAMTSL1	ENST00000380548.4	0.509714
ENSG00000178031.10	ADAMTSL1	ENST00000380566.4	0.135048
ENSG00000178031.10	ADAMTSL1	ENST00000380570.4	0.0988437
ENSG00000178031.10	ADAMTSL1	ENST00000388710.4	0.736591
ENSG00000178031.10	ADAMTSL1	ENST00000431052.2	0.114092
ENSG00000178031.10	ADAMTSL1	ENST00000542621.1	0.732363
ENSG00000197859.5	ADAMTSL2	ENST00000354484.4	0.306189
ENSG00000197859.5	ADAMTSL2	ENST00000393060.1	0.306189
ENSG00000197859.5	ADAMTSL2	ENST00000393061.3	0.334683
ENSG00000156218.8	ADAMTSL3	ENST00000286744.5	0.715845
ENSG00000156218.8	ADAMTSL3	ENST00000567476.1	0.704628
ENSG00000143382.9	ADAMTSL4	ENST00000271643.4	0.772568
ENSG00000143382.9	ADAMTSL4	ENST00000369038.2	0.772568
ENSG00000143382.9	ADAMTSL4	ENST00000369039.5	0.797622
ENSG00000185761.6	ADAMTSL5	ENST00000330475.4	0.774287
ENSG00000185761.6	ADAMTSL5	ENST00000413997.2	0.704751
ENSG00000105963.8	ADAP1	ENST00000265846.5	0.595805
ENSG00000105963.8	ADAP1	ENST00000435943.1	0.391547
ENSG00000105963.8	ADAP1	ENST00000449296.2	0.662223
ENSG00000105963.8	ADAP1	ENST00000539900.1	0.727383
ENSG00000184060.6	ADAP2	ENST00000330889.3	0.200812
ENSG00000184060.6	ADAP2	ENST00000580525.1	0.1981
ENSG00000184060.6	ADAP2	ENST00000580526.1	0.185909
ENSG00000184060.6	ADAP2	ENST00000581285.1	0.205891
ENSG00000184060.6	ADAP2	ENST00000581548.1	0.440066
ENSG00000184060.6	ADAP2	ENST00000585130.1	0.223247
ENSG00000160710.11	ADAR	ENST00000292205.5	0.569167
ENSG00000160710.11	ADAR	ENST00000368471.3	0.23359
ENSG00000160710.11	ADAR	ENST00000368474.4	0.529252
ENSG00000197381.11	ADARB1	ENST00000348831.4	0.102486
ENSG00000197381.11	ADARB1	ENST00000360697.3	0.111146
ENSG00000197381.11	ADARB1	ENST00000389861.3	0.099571
ENSG00000197381.11	ADARB1	ENST00000389863.4	0.117827
ENSG00000197381.11	ADARB1	ENST00000449478.1	0.504191
ENSG00000197381.11	ADARB1	ENST00000492414.1	0.102486
ENSG00000197381.11	ADARB1	ENST00000496664.1	0.111146
ENSG00000197381.11	ADARB1	ENST00000539173.1	0.111146
ENSG00000185736.11	ADARB2	ENST00000381305.1	0.451814
ENSG00000185736.11	ADARB2	ENST00000381312.1	0.529844
ENSG00000065457.6	ADAT1	ENST00000564657.1	0.350141
ENSG00000065457.6	ADAT1	ENST00000566445.1	0.408041
ENSG00000065457.6	ADAT1	ENST00000567281.1	0.335595
ENSG00000065457.6	ADAT1	ENST00000568001.1	0.505473
ENSG00000189007.10	ADAT2	ENST00000237283.8	0.44925
ENSG00000213638.3	ADAT3	ENST00000329478.2	0.714144
ENSG00000142920.12	ADC	ENST00000294517.6	0.714619
ENSG00000142920.12	ADC	ENST00000358680.3	0.773899
ENSG00000142920.12	ADC	ENST00000373440.1	0.773899
ENSG00000142920.12	ADC	ENST00000373441.1	0.765023
ENSG00000142920.12	ADC	ENST00000373443.3	0.714619
ENSG00000142920.12	ADC	ENST00000398167.1	0.765023
ENSG00000063761.11	ADCK1	ENST00000238561.5	0.0720819
ENSG00000063761.11	ADCK1	ENST00000341211.5	0.0882549
ENSG00000063761.11	ADCK1	ENST00000393639.4	0.237115
ENSG00000063761.11	ADCK1	ENST00000556048.1	0.506866
ENSG00000063761.11	ADCK1	ENST00000557501.1	0.176984
ENSG00000163050.11	ADCK3	ENST00000366775.1	0.159838
ENSG00000163050.11	ADCK3	ENST00000366776.1	0.167924
ENSG00000163050.11	ADCK3	ENST00000366777.3	0.485177
ENSG00000163050.11	ADCK3	ENST00000366778.1	0.520771
ENSG00000163050.11	ADCK3	ENST00000366779.1	0.485177
ENSG00000163050.11	ADCK3	ENST00000433743.2	0.236659
ENSG00000163050.11	ADCK3	ENST00000458507.2	0.199124
ENSG00000123815.6	ADCK4	ENST00000243583.5	0.689188
ENSG00000123815.6	ADCK4	ENST00000324464.3	0.663825
ENSG00000123815.6	ADCK4	ENST00000450541.1	0.689188
ENSG00000173137.6	ADCK5	ENST00000308860.6	0.215814
ENSG00000173137.6	ADCK5	ENST00000526833.1	0.67087
ENSG00000173137.6	ADCK5	ENST00000529654.1	0.617266
ENSG00000173137.6	ADCK5	ENST00000532190.1	0.67087
ENSG00000164742.10	ADCY1	ENST00000297323.7	0.34934
ENSG00000164742.10	ADCY1	ENST00000432715.1	0.265886
ENSG00000143199.12	ADCY10	ENST00000367848.1	0.782435
ENSG00000143199.12	ADCY10	ENST00000367851.4	0.746601
ENSG00000143199.12	ADCY10	ENST00000545172.1	0.802072
ENSG00000078295.11	ADCY2	ENST00000338316.4	0.405908
ENSG00000078295.11	ADCY2	ENST00000515681.1	0.123658
ENSG00000078295.11	ADCY2	ENST00000537121.1	0.375374
ENSG00000138031.9	ADCY3	ENST00000260600.5	0.263224
ENSG00000138031.9	ADCY3	ENST00000405392.1	0.405871
ENSG00000138031.9	ADCY3	ENST00000433852.1	0.065376
ENSG00000138031.9	ADCY3	ENST00000435135.1	0.625414
ENSG00000138031.9	ADCY3	ENST00000450524.1	0.538978
ENSG00000138031.9	ADCY3	ENST00000454027.1	0.795231
ENSG00000129467.9	ADCY4	ENST00000310677.4	0.506422
ENSG00000129467.9	ADCY4	ENST00000396747.3	0.294559
ENSG00000129467.9	ADCY4	ENST00000418030.2	0.506422
ENSG00000129467.9	ADCY4	ENST00000554068.2	0.506422
ENSG00000129467.9	ADCY4	ENST00000554781.1	0.362209
ENSG00000129467.9	ADCY4	ENST00000557056.1	0.231235
ENSG00000129467.9	ADCY4	ENST00000561138.1	0.805462
ENSG00000173175.10	ADCY5	ENST00000309879.5	0.0263489
ENSG00000173175.10	ADCY5	ENST00000462833.1	0.011914
ENSG00000173175.10	ADCY5	ENST00000466617.1	0.557629
ENSG00000173175.10	ADCY5	ENST00000483566.1	0.0442846
ENSG00000173175.10	ADCY5	ENST00000491190.1	0.275021
ENSG00000174233.7	ADCY6	ENST00000307885.4	0.517812
ENSG00000174233.7	ADCY6	ENST00000357869.3	0.490083
ENSG00000174233.7	ADCY6	ENST00000548820.1	0.513966
ENSG00000174233.7	ADCY6	ENST00000550422.1	0.490083
ENSG00000121281.7	ADCY7	ENST00000254235.3	0.00504173
ENSG00000121281.7	ADCY7	ENST00000394697.2	0.00504173
ENSG00000121281.7	ADCY7	ENST00000537579.1	0.123713
ENSG00000121281.7	ADCY7	ENST00000538642.1	0.0304538
ENSG00000121281.7	ADCY7	ENST00000564965.1	0.694396
ENSG00000121281.7	ADCY7	ENST00000566433.1	0.123713
ENSG00000121281.7	ADCY7	ENST00000567277.1	0.0606178
ENSG00000155897.5	ADCY8	ENST00000286355.5	0.253855
ENSG00000155897.5	ADCY8	ENST00000377928.3	0.182038
ENSG00000155897.5	ADCY8	ENST00000522949.1	0.0292211
ENSG00000162104.5	ADCY9	ENST00000294016.3	0.481349
ENSG00000078549.10	ADCYAP1R1	ENST00000304166.4	0.175801
ENSG00000078549.10	ADCYAP1R1	ENST00000396211.2	0.159714
ENSG00000078549.10	ADCYAP1R1	ENST00000409363.1	0.160466
ENSG00000078549.10	ADCYAP1R1	ENST00000409489.1	0.146426
ENSG00000078549.10	ADCYAP1R1	ENST00000431811.1	0.732782
ENSG00000087274.12	ADD1	ENST00000264758.7	0.608416
ENSG00000087274.12	ADD1	ENST00000355842.3	0.53385
ENSG00000087274.12	ADD1	ENST00000398123.2	0.499649
ENSG00000087274.12	ADD1	ENST00000398125.1	0.499649
ENSG00000087274.12	ADD1	ENST00000398129.1	0.631991
ENSG00000087274.12	ADD1	ENST00000446856.1	0.631991
ENSG00000087274.12	ADD1	ENST00000503455.2	0.499223
ENSG00000087274.12	ADD1	ENST00000508277.1	0.254225
ENSG00000087274.12	ADD1	ENST00000510101.1	0.177219
ENSG00000087274.12	ADD1	ENST00000511797.1	0.345235
ENSG00000087274.12	ADD1	ENST00000513328.2	0.530694
ENSG00000075340.16	ADD2	ENST00000264436.3	0.404244
ENSG00000075340.16	ADD2	ENST00000355733.3	0.149594
ENSG00000075340.16	ADD2	ENST00000403045.2	0.404244
ENSG00000075340.16	ADD2	ENST00000407644.2	0.404244
ENSG00000075340.16	ADD2	ENST00000413157.2	0.36894
ENSG00000075340.16	ADD2	ENST00000415348.1	0.511932
ENSG00000075340.16	ADD2	ENST00000425976.1	0.738366
ENSG00000075340.16	ADD2	ENST00000430656.1	0.10285
ENSG00000075340.16	ADD2	ENST00000456320.2	0.525665
ENSG00000075340.16	ADD2	ENST00000522886.1	0.533616
ENSG00000148700.8	ADD3	ENST00000277900.8	0.195826
ENSG00000148700.8	ADD3	ENST00000356080.4	0.212092
ENSG00000148700.8	ADD3	ENST00000360162.3	0.195826
ENSG00000118492.12	ADGB	ENST00000493950.2	0.251069
ENSG00000118492.12	ADGB	ENST00000522242.1	0.320211
ENSG00000118492.12	ADGB	ENST00000522396.1	0.800667
ENSG00000187758.3	ADH1A	ENST00000209668.2	0.214088
ENSG00000196616.8	ADH1B	ENST00000305046.8	0.7075
ENSG00000196616.8	ADH1B	ENST00000394887.3	0.777726
ENSG00000198099.4	ADH4	ENST00000265512.7	0.749029
ENSG00000198099.4	ADH4	ENST00000423445.1	0.794738
ENSG00000198099.4	ADH4	ENST00000504125.1	0.543995
ENSG00000198099.4	ADH4	ENST00000505590.1	0.794738
ENSG00000198099.4	ADH4	ENST00000508393.1	0.794738
ENSG00000197894.6	ADH5	ENST00000296412.8	0.503871
ENSG00000197894.6	ADH5	ENST00000502590.1	0.513153
ENSG00000197894.6	ADH5	ENST00000505652.1	0.422242
ENSG00000197894.6	ADH5	ENST00000512659.1	0.491408
ENSG00000172955.13	ADH6	ENST00000407820.2	0.518244
ENSG00000172955.13	ADH6	ENST00000507484.1	0.754379
ENSG00000172955.13	ADH6	ENST00000508558.1	0.746983
ENSG00000196344.7	ADH7	ENST00000209665.4	0.687333
ENSG00000196344.7	ADH7	ENST00000437033.2	0.650475
ENSG00000196344.7	ADH7	ENST00000474027.1	0.596545
ENSG00000196344.7	ADH7	ENST00000476959.1	0.672565
ENSG00000196344.7	ADH7	ENST00000482593.1	0.701817
ENSG00000147576.11	ADHFE1	ENST00000379385.4	0.333099
ENSG00000147576.11	ADHFE1	ENST00000396621.3	0.700091
ENSG00000147576.11	ADHFE1	ENST00000396623.3	0.331552
ENSG00000147576.11	ADHFE1	ENST00000415254.1	0.200985
ENSG00000147576.11	ADHFE1	ENST00000422166.1	0.686433
ENSG00000147576.11	ADHFE1	ENST00000424777.2	0.333099
ENSG00000147576.11	ADHFE1	ENST00000523113.1	0.294288
ENSG00000182551.7	ADI1	ENST00000327435.4	0.637458
ENSG00000182551.7	ADI1	ENST00000382093.5	0.697848
ENSG00000182035.7	ADIG	ENST00000373348.3	0.524777
ENSG00000182035.7	ADIG	ENST00000470147.1	0.748832
ENSG00000182035.7	ADIG	ENST00000537425.1	0.522213
ENSG00000181092.5	ADIPOQ	ENST00000320741.2	0.456856
ENSG00000181092.5	ADIPOQ	ENST00000412955.2	0.456856
ENSG00000181092.5	ADIPOQ	ENST00000444204.2	0.456856
ENSG00000159346.8	ADIPOR1	ENST00000340990.5	0.0477793
ENSG00000159346.8	ADIPOR1	ENST00000367254.3	0.32301
ENSG00000159346.8	ADIPOR1	ENST00000417068.1	0.29997
ENSG00000159346.8	ADIPOR1	ENST00000426229.1	0.358536
ENSG00000159346.8	ADIPOR1	ENST00000436244.1	0.0477793
ENSG00000006831.9	ADIPOR2	ENST00000357103.4	0.432645
ENSG00000156110.8	ADK	ENST00000286621.2	0.143098
ENSG00000156110.8	ADK	ENST00000372734.3	0.145378
ENSG00000156110.8	ADK	ENST00000539909.1	0.188522
ENSG00000156110.8	ADK	ENST00000541550.1	0.156065
ENSG00000148926.5	ADM	ENST00000278175.5	0.757584
ENSG00000148926.5	ADM	ENST00000524948.1	0.682421
ENSG00000148926.5	ADM	ENST00000525063.1	0.757584
ENSG00000148926.5	ADM	ENST00000526492.1	0.47309
ENSG00000148926.5	ADM	ENST00000528544.1	0.682421
ENSG00000148926.5	ADM	ENST00000528655.1	0.757584
ENSG00000128165.7	ADM2	ENST00000362068.2	0.635757
ENSG00000128165.7	ADM2	ENST00000395737.1	0.660368
ENSG00000128165.7	ADM2	ENST00000395738.2	0.660368
ENSG00000101126.9	ADNP	ENST00000349014.3	0.107134
ENSG00000101126.9	ADNP	ENST00000371602.2	0.107134
ENSG00000101126.9	ADNP	ENST00000396029.3	0.107134
ENSG00000101126.9	ADNP	ENST00000396032.2	0.107134
ENSG00000101126.9	ADNP	ENST00000534467.1	0.0162901
ENSG00000101544.4	ADNP2	ENST00000262198.4	0.406266
ENSG00000101544.4	ADNP2	ENST00000559951.1	0.324168
ENSG00000101544.4	ADNP2	ENST00000560752.1	0.337161
ENSG00000181915.3	ADO	ENST00000373783.1	0.773276
ENSG00000163485.11	ADORA1	ENST00000309502.3	0.16234
ENSG00000163485.11	ADORA1	ENST00000337894.4	0.16234
ENSG00000163485.11	ADORA1	ENST00000367235.1	0.183382
ENSG00000163485.11	ADORA1	ENST00000367236.4	0.16234
ENSG00000128271.12	ADORA2A	ENST00000337539.6	0.776666
ENSG00000128271.12	ADORA2A	ENST00000417596.2	0.776666
ENSG00000128271.12	ADORA2A	ENST00000424232.1	0.572939
ENSG00000128271.12	ADORA2A	ENST00000436735.1	0.607898
ENSG00000128271.12	ADORA2A	ENST00000439591.1	0.669742
ENSG00000128271.12	ADORA2A	ENST00000444262.2	0.702742
ENSG00000128271.12	ADORA2A	ENST00000541988.1	0.776666
ENSG00000170425.3	ADORA2B	ENST00000304222.2	0.262706
ENSG00000121933.13	ADORA3	ENST00000369717.4	0.21256
ENSG00000159322.12	ADPGK	ENST00000311669.8	0.629063
ENSG00000159322.12	ADPGK	ENST00000443764.2	0.600588
ENSG00000159322.12	ADPGK	ENST00000456471.2	0.388194
ENSG00000159322.12	ADPGK	ENST00000562823.1	0.72853
ENSG00000159322.12	ADPGK	ENST00000565814.1	0.478465
ENSG00000159322.12	ADPGK	ENST00000567941.1	0.72853
ENSG00000159322.12	ADPGK	ENST00000569517.1	0.72853
ENSG00000144843.7	ADPRH	ENST00000357003.3	0.125994
ENSG00000144843.7	ADPRH	ENST00000465513.1	0.125994
ENSG00000144843.7	ADPRH	ENST00000478399.1	0.125994
ENSG00000144843.7	ADPRH	ENST00000478927.1	0.125994
ENSG00000144843.7	ADPRH	ENST00000481816.1	0.467617
ENSG00000153531.7	ADPRHL1	ENST00000356501.4	0.420454
ENSG00000153531.7	ADPRHL1	ENST00000375418.3	0.481066
ENSG00000153531.7	ADPRHL1	ENST00000413169.1	0.361926
ENSG00000116863.9	ADPRHL2	ENST00000373178.4	0.536784
ENSG00000170222.10	ADPRM	ENST00000379774.4	0.725164
ENSG00000170222.10	ADPRM	ENST00000468843.1	0.764407
ENSG00000170222.10	ADPRM	ENST00000527582.2	0.764407
ENSG00000120907.13	ADRA1A	ENST00000276393.4	0.514478
ENSG00000120907.13	ADRA1A	ENST00000354550.4	0.652768
ENSG00000120907.13	ADRA1A	ENST00000358857.5	0.35008
ENSG00000120907.13	ADRA1A	ENST00000380572.3	0.390709
ENSG00000120907.13	ADRA1A	ENST00000380573.3	0.514478
ENSG00000120907.13	ADRA1A	ENST00000380581.2	0.737713
ENSG00000120907.13	ADRA1A	ENST00000380582.3	0.572988
ENSG00000120907.13	ADRA1A	ENST00000380587.1	0.779649
ENSG00000120907.13	ADRA1A	ENST00000519096.1	0.35008
ENSG00000120907.13	ADRA1A	ENST00000519229.1	0.504881
ENSG00000120907.13	ADRA1A	ENST00000521711.1	0.35008
ENSG00000170214.3	ADRA1B	ENST00000306675.3	0.158161
ENSG00000171873.6	ADRA1D	ENST00000379453.4	0.714452
ENSG00000150594.5	ADRA2A	ENST00000280155.2	0.0889329
ENSG00000222040.3	ADRA2B	ENST00000409345.3	0.671246
ENSG00000184160.6	ADRA2C	ENST00000330055.5	0.445601
ENSG00000184160.6	ADRA2C	ENST00000509482.1	0.638296
ENSG00000043591.4	ADRB1	ENST00000369295.2	0.783865
ENSG00000169252.4	ADRB2	ENST00000305988.4	0.723586
ENSG00000188778.3	ADRB3	ENST00000345060.3	0.548704
ENSG00000173020.6	ADRBK1	ENST00000308595.5	0.104095
ENSG00000173020.6	ADRBK1	ENST00000526285.1	0.171191
ENSG00000100077.8	ADRBK2	ENST00000324198.4	0.0761375
ENSG00000130706.8	ADRM1	ENST00000253003.2	0.50747
ENSG00000239900.5	ADSL	ENST00000216194.7	0.263828
ENSG00000239900.5	ADSL	ENST00000342312.6	0.27629
ENSG00000239900.5	ADSL	ENST00000425605.1	0.739759
ENSG00000239900.5	ADSL	ENST00000454266.2	0.2854
ENSG00000035687.9	ADSS	ENST00000366535.3	0.214495
ENSG00000185100.5	ADSSL1	ENST00000330877.2	0.440227
ENSG00000185100.5	ADSSL1	ENST00000555674.1	0.535748
ENSG00000185100.5	ADSSL1	ENST00000556623.1	0.444566
ENSG00000111863.7	ADTRP	ENST00000379413.2	0.805783
ENSG00000111863.7	ADTRP	ENST00000379415.2	0.480117
ENSG00000111863.7	ADTRP	ENST00000485323.2	0.732215
ENSG00000111863.7	ADTRP	ENST00000506810.1	0.783902
ENSG00000106624.4	AEBP1	ENST00000223357.3	0.595756
ENSG00000106624.4	AEBP1	ENST00000450684.2	0.417372
ENSG00000139154.10	AEBP2	ENST00000266508.9	0.0565746
ENSG00000139154.10	AEBP2	ENST00000360995.4	0.0104224
ENSG00000139154.10	AEBP2	ENST00000398864.3	0.0548242
ENSG00000139154.10	AEBP2	ENST00000538425.1	0.0332396
ENSG00000139154.10	AEBP2	ENST00000541908.1	0.0065148
ENSG00000104964.10	AES	ENST00000221561.8	0.316513
ENSG00000104964.10	AES	ENST00000327141.4	0.303484
ENSG00000104964.10	AES	ENST00000585557.1	0.280913
ENSG00000104964.10	AES	ENST00000586839.1	0.493713
ENSG00000256895.1	AF127577.1	ENST00000544664.1	0.756512
ENSG00000250232.1	AF196779.12	ENST00000376358.3	0.377365
ENSG00000196526.6	AFAP1	ENST00000358461.2	0.501325
ENSG00000196526.6	AFAP1	ENST00000360265.4	0.501325
ENSG00000196526.6	AFAP1	ENST00000382543.3	0.58929
ENSG00000196526.6	AFAP1	ENST00000420658.1	0.58929
ENSG00000157510.9	AFAP1L1	ENST00000296721.4	0.538078
ENSG00000157510.9	AFAP1L1	ENST00000515000.1	0.524629
ENSG00000169129.9	AFAP1L2	ENST00000304129.4	0.602523
ENSG00000169129.9	AFAP1L2	ENST00000369271.3	0.623035
ENSG00000169129.9	AFAP1L2	ENST00000419268.1	0.462908
ENSG00000169129.9	AFAP1L2	ENST00000545353.1	0.726446
ENSG00000172493.16	AFF1	ENST00000307808.6	0.262558
ENSG00000172493.16	AFF1	ENST00000395146.4	0.265048
ENSG00000172493.16	AFF1	ENST00000503477.1	0.0505714
ENSG00000172493.16	AFF1	ENST00000507468.1	0.0345217
ENSG00000172493.16	AFF1	ENST00000511442.1	0.295471
ENSG00000172493.16	AFF1	ENST00000511722.1	0.10677
ENSG00000172493.16	AFF1	ENST00000544085.1	0.393865
ENSG00000155966.9	AFF2	ENST00000286437.5	0.286928
ENSG00000155966.9	AFF2	ENST00000342251.3	0.0230453
ENSG00000155966.9	AFF2	ENST00000370457.5	0.0229713
ENSG00000155966.9	AFF2	ENST00000370458.1	0.180325
ENSG00000155966.9	AFF2	ENST00000370460.2	0.0232055
ENSG00000144218.13	AFF3	ENST00000317233.4	0.55692
ENSG00000144218.13	AFF3	ENST00000356421.2	0.565228
ENSG00000144218.13	AFF3	ENST00000409236.1	0.55692
ENSG00000144218.13	AFF3	ENST00000409579.1	0.565228
ENSG00000144218.13	AFF3	ENST00000415384.1	0.535317
ENSG00000144218.13	AFF3	ENST00000416492.1	0.108434
ENSG00000144218.13	AFF3	ENST00000423966.1	0.325919
ENSG00000144218.13	AFF3	ENST00000424600.1	0.155757
ENSG00000144218.13	AFF3	ENST00000432037.1	0.275563
ENSG00000144218.13	AFF3	ENST00000440445.1	0.463179
ENSG00000144218.13	AFF3	ENST00000441400.1	0.216369
ENSG00000072364.8	AFF4	ENST00000265343.5	0.171622
ENSG00000072364.8	AFF4	ENST00000378595.3	0.255902
ENSG00000072364.8	AFF4	ENST00000421773.1	0.120576
ENSG00000141385.5	AFG3L2	ENST00000269143.3	0.0508795
ENSG00000079557.3	AFM	ENST00000226355.3	0.791286
ENSG00000183077.11	AFMID	ENST00000327898.5	0.750644
ENSG00000183077.11	AFMID	ENST00000409257.5	0.748018
ENSG00000081051.3	AFP	ENST00000226359.2	0.59064
ENSG00000081051.3	AFP	ENST00000395792.2	0.597026
ENSG00000119844.10	AFTPH	ENST00000238855.7	0.571872
ENSG00000119844.10	AFTPH	ENST00000238856.4	0.595029
ENSG00000119844.10	AFTPH	ENST00000409183.1	0.314997
ENSG00000119844.10	AFTPH	ENST00000409933.1	0.571872
ENSG00000119844.10	AFTPH	ENST00000422803.1	0.570855
ENSG00000038002.4	AGA	ENST00000264595.2	0.657095
ENSG00000157985.12	AGAP1	ENST00000304032.7	0.212991
ENSG00000157985.12	AGAP1	ENST00000336665.5	0.206372
ENSG00000157985.12	AGAP1	ENST00000402604.2	0.0541092
ENSG00000157985.12	AGAP1	ENST00000409457.1	0.363232
ENSG00000157985.12	AGAP1	ENST00000409538.1	0.242613
ENSG00000157985.12	AGAP1	ENST00000428334.2	0.222791
ENSG00000204172.7	AGAP10	ENST00000413193.2	0.0408947
ENSG00000204172.7	AGAP10	ENST00000452145.2	0.0490551
ENSG00000135439.6	AGAP2	ENST00000257897.3	0.085432
ENSG00000135439.6	AGAP2	ENST00000547588.1	0.513769
ENSG00000133612.14	AGAP3	ENST00000335367.3	0.752579
ENSG00000133612.14	AGAP3	ENST00000397238.2	0.0800698
ENSG00000133612.14	AGAP3	ENST00000463381.1	0.145649
ENSG00000133612.14	AGAP3	ENST00000473312.1	0.248419
ENSG00000133612.14	AGAP3	ENST00000479901.1	0.295952
ENSG00000188234.9	AGAP4	ENST00000448048.2	0.0282472
ENSG00000172650.7	AGAP5	ENST00000374094.4	0.138117
ENSG00000172650.7	AGAP5	ENST00000443782.2	0.127405
ENSG00000204149.4	AGAP6	ENST00000374056.3	0.749806
ENSG00000204149.4	AGAP6	ENST00000412531.2	0.749572
ENSG00000204169.6	AGAP7	ENST00000374095.5	0.697096
ENSG00000174194.10	AGAP8	ENST00000425119.2	0.038417
ENSG00000198035.9	AGAP9	ENST00000453919.1	0.0298251
ENSG00000198035.9	AGAP9	ENST00000456984.2	0.0371226
ENSG00000165923.11	AGBL2	ENST00000298861.4	0.747593
ENSG00000165923.11	AGBL2	ENST00000357610.3	0.61633
ENSG00000165923.11	AGBL2	ENST00000525123.1	0.747593
ENSG00000165923.11	AGBL2	ENST00000528244.1	0.725546
ENSG00000165923.11	AGBL2	ENST00000528632.1	0.728628
ENSG00000165923.11	AGBL2	ENST00000529154.1	0.757029
ENSG00000146856.10	AGBL3	ENST00000275763.6	0.645606
ENSG00000146856.10	AGBL3	ENST00000435976.2	0.707167
ENSG00000146856.10	AGBL3	ENST00000436302.2	0.699845
ENSG00000186094.12	AGBL4	ENST00000334103.7	0.657674
ENSG00000186094.12	AGBL4	ENST00000371836.1	0.464659
ENSG00000186094.12	AGBL4	ENST00000371838.1	0.425077
ENSG00000186094.12	AGBL4	ENST00000371839.1	0.62857
ENSG00000084693.11	AGBL5	ENST00000323064.8	0.115374
ENSG00000084693.11	AGBL5	ENST00000360131.4	0.357796
ENSG00000084693.11	AGBL5	ENST00000421915.1	0.444418
ENSG00000084693.11	AGBL5	ENST00000451003.1	0.438895
ENSG00000084693.11	AGBL5	ENST00000453161.1	0.134851
ENSG00000084693.11	AGBL5	ENST00000487078.1	0.228104
ENSG00000204305.9	AGER	ENST00000375055.2	0.203364
ENSG00000204305.9	AGER	ENST00000375056.2	0.456276
ENSG00000204305.9	AGER	ENST00000375065.5	0.350338
ENSG00000204305.9	AGER	ENST00000375067.3	0.62968
ENSG00000204305.9	AGER	ENST00000375069.3	0.328532
ENSG00000204305.9	AGER	ENST00000375070.3	0.582837
ENSG00000204305.9	AGER	ENST00000375076.4	0.584809
ENSG00000204305.9	AGER	ENST00000438221.2	0.224961
ENSG00000204305.9	AGER	ENST00000450110.1	0.383017
ENSG00000204305.9	AGER	ENST00000538695.1	0.22093
ENSG00000173744.12	AGFG1	ENST00000310078.7	0.0299853
ENSG00000173744.12	AGFG1	ENST00000373671.3	0.031933
ENSG00000173744.12	AGFG1	ENST00000409171.1	0.0302072
ENSG00000173744.12	AGFG1	ENST00000409315.1	0.0295046
ENSG00000173744.12	AGFG1	ENST00000409979.2	0.0303921
ENSG00000173744.12	AGFG1	ENST00000456594.1	0.111171
ENSG00000106351.8	AGFG2	ENST00000262935.4	0.160226
ENSG00000106351.8	AGFG2	ENST00000300176.4	0.750928
ENSG00000106351.8	AGFG2	ENST00000430857.1	0.160226
ENSG00000164252.8	AGGF1	ENST00000312916.7	0.59578
ENSG00000006530.11	AGK	ENST00000355413.4	0.132915
ENSG00000006530.11	AGK	ENST00000473247.1	0.206175
ENSG00000006530.11	AGK	ENST00000473884.1	0.575453
ENSG00000006530.11	AGK	ENST00000492693.1	0.667918
ENSG00000006530.11	AGK	ENST00000494688.1	0.27245
ENSG00000006530.11	AGK	ENST00000535825.1	0.27245
ENSG00000162688.11	AGL	ENST00000294724.4	0.527976
ENSG00000162688.11	AGL	ENST00000361302.3	0.545838
ENSG00000162688.11	AGL	ENST00000361522.4	0.530706
ENSG00000162688.11	AGL	ENST00000361915.3	0.527976
ENSG00000162688.11	AGL	ENST00000370161.2	0.545838
ENSG00000162688.11	AGL	ENST00000370163.3	0.527976
ENSG00000162688.11	AGL	ENST00000370165.3	0.527976
ENSG00000116771.5	AGMAT	ENST00000375826.3	0.642179
ENSG00000187546.9	AGMO	ENST00000342526.3	0.804981
ENSG00000204310.6	AGPAT1	ENST00000336984.6	0.217608
ENSG00000204310.6	AGPAT1	ENST00000375104.2	0.217608
ENSG00000204310.6	AGPAT1	ENST00000375107.3	0.217608
ENSG00000204310.6	AGPAT1	ENST00000395496.1	0.217608
ENSG00000204310.6	AGPAT1	ENST00000395497.1	0.217608
ENSG00000204310.6	AGPAT1	ENST00000395499.1	0.217608
ENSG00000204310.6	AGPAT1	ENST00000412465.2	0.146968
ENSG00000169692.8	AGPAT2	ENST00000371694.3	0.361457
ENSG00000169692.8	AGPAT2	ENST00000371696.2	0.324692
ENSG00000169692.8	AGPAT2	ENST00000538402.1	0.324692
ENSG00000160216.13	AGPAT3	ENST00000291572.8	0.531625
ENSG00000160216.13	AGPAT3	ENST00000327505.2	0.531625
ENSG00000160216.13	AGPAT3	ENST00000398058.1	0.531625
ENSG00000160216.13	AGPAT3	ENST00000398061.1	0.531625
ENSG00000160216.13	AGPAT3	ENST00000398063.2	0.531625
ENSG00000160216.13	AGPAT3	ENST00000422850.1	0.55385
ENSG00000160216.13	AGPAT3	ENST00000445582.1	0.448979
ENSG00000160216.13	AGPAT3	ENST00000448287.1	0.651498
ENSG00000160216.13	AGPAT3	ENST00000448845.1	0.78368
ENSG00000160216.13	AGPAT3	ENST00000457068.1	0.55385
ENSG00000160216.13	AGPAT3	ENST00000546158.1	0.531625
ENSG00000026652.9	AGPAT4	ENST00000320285.4	0.57888
ENSG00000026652.9	AGPAT4	ENST00000366905.3	0.694162
ENSG00000026652.9	AGPAT4	ENST00000366908.5	0.687487
ENSG00000026652.9	AGPAT4	ENST00000436279.1	0.687487
ENSG00000026652.9	AGPAT4	ENST00000457520.2	0.606086
ENSG00000155189.7	AGPAT5	ENST00000285518.6	0.682106
ENSG00000158669.7	AGPAT6	ENST00000396987.3	0.143134
ENSG00000158669.7	AGPAT6	ENST00000519853.1	0.369519
ENSG00000158669.7	AGPAT6	ENST00000521806.1	0.273998
ENSG00000138678.6	AGPAT9	ENST00000264409.4	0.495494
ENSG00000138678.6	AGPAT9	ENST00000395226.2	0.495494
ENSG00000188266.9	AGPHD1	ENST00000388988.4	0.709195
ENSG00000188266.9	AGPHD1	ENST00000408962.2	0.489171
ENSG00000188266.9	AGPHD1	ENST00000563233.1	0.489171
ENSG00000188266.9	AGPHD1	ENST00000566332.1	0.481682
ENSG00000188266.9	AGPHD1	ENST00000569878.1	0.709195
ENSG00000018510.8	AGPS	ENST00000264167.4	0.0227741
ENSG00000018510.8	AGPS	ENST00000409888.1	0.378321
ENSG00000106541.7	AGR2	ENST00000401412.1	0.68467
ENSG00000106541.7	AGR2	ENST00000412973.1	0.311003
ENSG00000106541.7	AGR2	ENST00000419304.2	0.290146
ENSG00000106541.7	AGR2	ENST00000419572.2	0.590714
ENSG00000173467.4	AGR3	ENST00000310398.2	0.551601
ENSG00000173467.4	AGR3	ENST00000402239.3	0.490841
ENSG00000188157.9	AGRN	ENST00000379370.2	0.540235
ENSG00000135049.11	AGTPBP1	ENST00000337006.4	0.221096
ENSG00000135049.11	AGTPBP1	ENST00000357081.3	0.0305277
ENSG00000135049.11	AGTPBP1	ENST00000376080.1	0.221096
ENSG00000135049.11	AGTPBP1	ENST00000376081.4	0.266897
ENSG00000135049.11	AGTPBP1	ENST00000376083.3	0.0238835
ENSG00000135049.11	AGTPBP1	ENST00000376109.3	0.0255846
ENSG00000135049.11	AGTPBP1	ENST00000432218.1	0.139769
ENSG00000144891.13	AGTR1	ENST00000349243.3	0.180793
ENSG00000144891.13	AGTR1	ENST00000402260.1	0.180793
ENSG00000144891.13	AGTR1	ENST00000404754.2	0.180793
ENSG00000144891.13	AGTR1	ENST00000418473.2	0.180793
ENSG00000144891.13	AGTR1	ENST00000461609.1	0.180793
ENSG00000144891.13	AGTR1	ENST00000474935.1	0.180793
ENSG00000144891.13	AGTR1	ENST00000475347.1	0.180793
ENSG00000144891.13	AGTR1	ENST00000497524.1	0.180793
ENSG00000144891.13	AGTR1	ENST00000542281.1	0.180793
ENSG00000180772.6	AGTR2	ENST00000371906.4	0.611953
ENSG00000177674.10	AGTRAP	ENST00000314340.5	0.487217
ENSG00000177674.10	AGTRAP	ENST00000376629.4	0.501652
ENSG00000177674.10	AGTRAP	ENST00000376637.3	0.617192
ENSG00000177674.10	AGTRAP	ENST00000476512.1	0.317598
ENSG00000177674.10	AGTRAP	ENST00000510878.1	0.613581
ENSG00000172482.4	AGXT	ENST00000307503.3	0.762971
ENSG00000113492.9	AGXT2	ENST00000231420.6	0.631257
ENSG00000113492.9	AGXT2	ENST00000510428.1	0.736259
ENSG00000164089.4	AGXT2L1	ENST00000296486.3	0.694667
ENSG00000164089.4	AGXT2L1	ENST00000411864.2	0.567022
ENSG00000164089.4	AGXT2L1	ENST00000505233.1	0.545869
ENSG00000164089.4	AGXT2L1	ENST00000509402.1	0.75523
ENSG00000164089.4	AGXT2L1	ENST00000510706.1	0.584514
ENSG00000164089.4	AGXT2L1	ENST00000510723.1	0.420183
ENSG00000164089.4	AGXT2L1	ENST00000512320.1	0.398672
ENSG00000164089.4	AGXT2L1	ENST00000512646.1	0.607232
ENSG00000175309.10	AGXT2L2	ENST00000308158.5	0.450778
ENSG00000175309.10	AGXT2L2	ENST00000323594.4	0.707031
ENSG00000175309.10	AGXT2L2	ENST00000474052.1	0.531545
ENSG00000175309.10	AGXT2L2	ENST00000476170.2	0.49089
ENSG00000153207.10	AHCTF1	ENST00000326225.3	0.719112
ENSG00000153207.10	AHCTF1	ENST00000366508.1	0.7413
ENSG00000153207.10	AHCTF1	ENST00000391829.2	0.719543
ENSG00000153207.10	AHCTF1	ENST00000478568.1	0.167961
ENSG00000101444.7	AHCY	ENST00000217426.2	0.317425
ENSG00000101444.7	AHCY	ENST00000538132.1	0.278435
ENSG00000168710.13	AHCYL1	ENST00000359172.3	0.000431444
ENSG00000168710.13	AHCYL1	ENST00000369799.5	0.00121421
ENSG00000168710.13	AHCYL1	ENST00000393614.4	0.000431444
ENSG00000158467.12	AHCYL2	ENST00000325006.3	0.0844951
ENSG00000158467.12	AHCYL2	ENST00000446212.1	0.0595454
ENSG00000158467.12	AHCYL2	ENST00000446544.2	0.0841007
ENSG00000158467.12	AHCYL2	ENST00000460109.1	0.584896
ENSG00000158467.12	AHCYL2	ENST00000466993.1	0.270521
ENSG00000158467.12	AHCYL2	ENST00000474594.1	0.0592742
ENSG00000158467.12	AHCYL2	ENST00000490911.1	0.0631325
ENSG00000158467.12	AHCYL2	ENST00000531335.2	0.0567718
ENSG00000126705.7	AHDC1	ENST00000247087.4	0.210717
ENSG00000126705.7	AHDC1	ENST00000374011.2	0.210717
ENSG00000126705.7	AHDC1	ENST00000407475.2	0.500653
ENSG00000135541.16	AHI1	ENST00000265602.6	0.761615
ENSG00000135541.16	AHI1	ENST00000327035.6	0.736456
ENSG00000135541.16	AHI1	ENST00000367800.4	0.761615
ENSG00000135541.16	AHI1	ENST00000417892.2	0.734446
ENSG00000135541.16	AHI1	ENST00000457866.2	0.761615
ENSG00000135541.16	AHI1	ENST00000524469.1	0.409705
ENSG00000135541.16	AHI1	ENST00000531788.1	0.548457
ENSG00000124942.8	AHNAK	ENST00000257247.7	0.414044
ENSG00000124942.8	AHNAK	ENST00000378024.4	0.316427
ENSG00000124942.8	AHNAK	ENST00000528508.1	0.219525
ENSG00000124942.8	AHNAK	ENST00000530124.1	0.174864
ENSG00000124942.8	AHNAK	ENST00000530285.1	0.182223
ENSG00000124942.8	AHNAK	ENST00000531324.1	0.0989177
ENSG00000124942.8	AHNAK	ENST00000533365.1	0.253362
ENSG00000124942.8	AHNAK	ENST00000533743.1	0.21521
ENSG00000106546.8	AHR	ENST00000242057.4	0.593814
ENSG00000106546.8	AHR	ENST00000463496.1	0.593814
ENSG00000063438.12	AHRR	ENST00000504625.1	0.0291224
ENSG00000063438.12	AHRR	ENST00000510400.1	0.226021
ENSG00000063438.12	AHRR	ENST00000515206.1	0.0335848
ENSG00000100591.3	AHSA1	ENST00000216479.3	0.22411
ENSG00000100591.3	AHSA1	ENST00000535854.2	0.275206
ENSG00000100591.3	AHSA1	ENST00000555133.1	0.435678
ENSG00000100591.3	AHSA1	ENST00000555517.1	0.132546
ENSG00000169877.5	AHSP	ENST00000564707.1	0.752037
ENSG00000111732.6	AICDA	ENST00000229335.6	0.290479
ENSG00000111732.6	AICDA	ENST00000537228.1	0.328729
ENSG00000186063.8	AIDA	ENST00000340020.6	0.00635455
ENSG00000186063.8	AIDA	ENST00000355727.2	0.010028
ENSG00000186063.8	AIDA	ENST00000541237.1	0.0809203
ENSG00000204472.7	AIF1	ENST00000376049.4	0.368065
ENSG00000204472.7	AIF1	ENST00000376059.3	0.619904
ENSG00000126878.8	AIF1L	ENST00000247291.3	0.60452
ENSG00000126878.8	AIF1L	ENST00000372297.2	0.436972
ENSG00000126878.8	AIF1L	ENST00000372298.1	0.530682
ENSG00000126878.8	AIF1L	ENST00000372300.1	0.688676
ENSG00000126878.8	AIF1L	ENST00000372301.2	0.473312
ENSG00000126878.8	AIF1L	ENST00000372302.1	0.623935
ENSG00000126878.8	AIF1L	ENST00000372312.3	0.774521
ENSG00000156709.9	AIFM1	ENST00000287295.3	0.12616
ENSG00000156709.9	AIFM1	ENST00000319908.3	0.128848
ENSG00000156709.9	AIFM1	ENST00000346424.2	0.220794
ENSG00000156709.9	AIFM1	ENST00000416073.2	0.31517
ENSG00000156709.9	AIFM1	ENST00000440263.1	0.206027
ENSG00000156709.9	AIFM1	ENST00000460436.2	0.195635
ENSG00000156709.9	AIFM1	ENST00000527892.1	0.7805
ENSG00000156709.9	AIFM1	ENST00000529877.1	0.683499
ENSG00000156709.9	AIFM1	ENST00000535724.1	0.640293
ENSG00000042286.10	AIFM2	ENST00000307864.1	0.634543
ENSG00000042286.10	AIFM2	ENST00000373248.1	0.634543
ENSG00000183773.10	AIFM3	ENST00000333607.6	0.720782
ENSG00000183773.10	AIFM3	ENST00000335375.5	0.791471
ENSG00000183773.10	AIFM3	ENST00000399163.2	0.720782
ENSG00000183773.10	AIFM3	ENST00000399167.2	0.725663
ENSG00000183773.10	AIFM3	ENST00000405089.1	0.754046
ENSG00000183773.10	AIFM3	ENST00000417515.1	0.610733
ENSG00000183773.10	AIFM3	ENST00000426113.1	0.604989
ENSG00000183773.10	AIFM3	ENST00000440238.2	0.725663
ENSG00000183773.10	AIFM3	ENST00000441376.1	0.592341
ENSG00000146416.11	AIG1	ENST00000275235.4	0.281948
[truncated: 63,536 more rows]
