# Supplementary material for: Gene-level Integrated Metric of negative Selection (GIMS) Prioritizes Candidate Genes for Nephrotic Syndrome
Source: PLoS One. 2013 Nov 18;8(11):e81062. doi: 10.1371/journal.pone.0081062 (PMC3832435; doi:10.1371/journal.pone.0081062)
Supplement: Table S3 — Pairwise p-value of Wilcoxon’s rank-sum test between different groups of genes based on GIMS scores and each individual metric used for constructing GIMS score. (XLS) [file pone.0081062.s003.xls]

## Sheet: GIMS
Category	# Genes	Mean Quantile	Median Quantile	LoF-Tolerant	All	Cancer	hOMIM-Domiant	hOMIM-Recessive	NS-Dominant	NS-Recessive	Mesangial	Podocyte	Tubule	Glom
LoF-Tolerant	95	0.69312	0.766248	NA	NA	NA	NA	NA	NA	NA	NA	NA	NA	NA
All	20079	0.5	0.5	7.77227e-11	NA	NA	NA	NA	NA	NA	NA	NA	NA	NA
Cancer	392	0.329292	0.279571	5.08271e-25	4.35676e-31	NA	NA	NA	NA	NA	NA	NA	NA	NA
hOMIM-Dominant	390	0.375495	0.345187	3.53302e-21	3.29273e-17	0.0051127	NA	NA	NA	NA	NA	NA	NA	NA
hOMIM-Recessive	575	0.468401	0.462797	1.25115e-14	0.0096547	1.58698e-17	1.17194e-08	NA	NA	NA	NA	NA	NA	NA
NS-Dominant	8	0.280641	0.305269	0.000223972	0.0316539	0.756216	0.345249	0.0354704	NA	NA	NA	NA	NA	NA
NS-Recessive	10	0.486349	0.538373	0.0209547	0.881181	0.083728	0.192471	0.710767	0.172814	NA	NA	NA	NA	NA
Mesangial	483	0.460526	0.443822	3.81191e-13	0.00298158	1.26196e-12	7.42116e-06	0.485376	0.0646207	0.73573	NA	NA	NA	NA
Podocyte	461	0.419148	0.391429	9.96747e-18	2.75582e-09	2.11324e-07	0.0146213	0.00157613	0.140631	0.417829	0.0265427	NA	NA	NA
Tubule	546	0.417642	0.393545	5.07124e-18	4.78549e-11	1.82017e-07	0.0162617	0.00058183	0.152868	0.406922	0.0150746	0.892054	NA	NA
Glom	541	0.375551	0.319613	3.00687e-21	4.39632e-23	0.0116678	0.720197	4.62882e-10	0.403585	0.240925	5.18318e-07	0.00448857	0.00504875	NA

## Sheet: GERP
Category	# Genes	Mean Quantile	Median Quantile	LoF-Tolerant	All	Cancer	hOMIM-Domiant	hOMIM-Recessive	NS-Dominant	NS-Recessive	Mesangial	Podocyte	Tubule	Glom
LoF-Tolerant	95	0.629256	0.663205	NA	NA	NA	NA	NA	NA	NA	NA	NA	NA	NA
All	20079	0.5	0.500075	1.33792e-05	NA	NA	NA	NA	NA	NA	NA	NA	NA	NA
Cancer	392	0.342158	0.299716	2.82244e-18	8.08106e-27	NA	NA	NA	NA	NA	NA	NA	NA	NA
hOMIM-Dominant	390	0.406196	0.400817	1.16703e-12	2.07551e-10	0.00030019	NA	NA	NA	NA	NA	NA	NA	NA
hOMIM-Recessive	575	0.447221	0.447806	8.06371e-11	1.54165e-05	1.60922e-12	0.00599446	NA	NA	NA	NA	NA	NA	NA
NS-Dominant	8	0.279051	0.210157	0.000938474	0.0304376	0.547955	0.157755	0.0324456	NA	NA	NA	NA	NA	NA
NS-Recessive	10	0.365957	0.364772	0.00151817	0.142118	0.476185	0.676758	0.25161	0.14571	NA	NA	NA	NA	NA
Mesangial	483	0.4576	0.441108	5.90656e-08	0.00142376	7.54141e-10	0.00855558	0.82	0.0754817	0.388532	NA	NA	NA	NA
Podocyte	461	0.379857	0.346407	2.21445e-15	1.00169e-18	0.0209898	0.114528	5.84638e-07	0.251306	0.874975	2.09738e-05	NA	NA	NA
Tubule	546	0.385583	0.37015	1.96223e-15	6.37319e-20	0.00357766	0.254848	8.09501e-06	0.209948	0.933511	5.51353e-05	0.532737	NA	NA
Glom	541	0.348344	0.28729	1.72702e-18	1.76546e-33	0.75618	0.000347053	1.3886e-13	0.501295	0.478562	3.40427e-10	0.0309842	0.00459203	NA

## Sheet: PPH2
Category	# Genes	Mean Quantile	Median Quantile	LoF-Tolerant	All	Cancer	hOMIM-Domiant	hOMIM-Recessive	NS-Dominant	NS-Recessive	Mesangial	Podocyte	Tubule	Glom
LoF-Tolerant	95	0.563834	0.595423	NA	NA	NA	NA	NA	NA	NA	NA	NA	NA	NA
All	20079	0.5	0.500274	0.0315269	NA	NA	NA	NA	NA	NA	NA	NA	NA	NA
Cancer	392	0.403858	0.348063	1.66211e-06	6.53267e-11	NA	NA	NA	NA	NA	NA	NA	NA	NA
hOMIM-Dominant	390	0.341596	0.258354	4.67146e-11	7.0794e-27	0.00118428	NA	NA	NA	NA	NA	NA	NA	NA
hOMIM-Recessive	575	0.394798	0.340281	9.19816e-08	6.87971e-18	0.73753	0.000963974	NA	NA	NA	NA	NA	NA	NA
NS-Dominant	8	0.258053	0.293117	0.00736254	0.0177744	0.185097	0.64031	0.233666	NA	NA	NA	NA	NA	NA
NS-Recessive	10	0.434583	0.347403	0.207363	0.47371	0.67225	0.225553	0.606417	0.236985	NA	NA	NA	NA	NA
Mesangial	483	0.43739	0.410005	0.000145936	2.46939e-06	0.109501	9.61772e-07	0.024552	0.0866276	0.975848	NA	NA	NA	NA
Podocyte	461	0.41496	0.373251	3.6915e-06	3.99665e-10	0.467764	2.55872e-05	0.226736	0.126338	0.818894	0.313104	NA	NA	NA
Tubule	546	0.417452	0.380522	2.78308e-06	4.30374e-11	0.340477	3.68887e-06	0.13025	0.130021	0.827036	0.378777	0.861111	NA	NA
Glom	541	0.420655	0.373251	6.4883e-06	2.80672e-10	0.341381	7.11264e-06	0.144487	0.134533	0.799821	0.415418	0.826631	0.97156	NA

## Sheet: SNPDensity
Category	# Genes	Mean Quantile	Median Quantile	LoF-Tolerant	All	Cancer	hOMIM-Domiant	hOMIM-Recessive	NS-Dominant	NS-Recessive	Mesangial	Podocyte	Tubule	Glom
LoF-Tolerant	95	0.710063	0.778873	NA	NA	NA	NA	NA	NA	NA	NA	NA	NA	NA
All	20079	0.5	0.500274	1.48744e-12	NA	NA	NA	NA	NA	NA	NA	NA	NA	NA
Cancer	392	0.340609	0.30624	1.836e-27	2.57757e-27	NA	NA	NA	NA	NA	NA	NA	NA	NA
hOMIM-Dominant	390	0.432577	0.402933	2.88656e-18	4.9196e-06	3.61765e-07	NA	NA	NA	NA	NA	NA	NA	NA
hOMIM-Recessive	575	0.544493	0.556228	9.43891e-11	0.000268506	1.34087e-33	4.9276e-12	NA	NA	NA	NA	NA	NA	NA
NS-Dominant	8	0.358076	0.314483	0.000499714	0.164462	0.636476	0.431248	0.024661	NA	NA	NA	NA	NA	NA
NS-Recessive	10	0.536546	0.541461	0.014694	0.689009	0.0111808	0.157329	0.912841	0.0831391	NA	NA	NA	NA	NA
Mesangial	483	0.507703	0.51148	2.3074e-11	0.562242	1.3523e-19	3.88056e-05	0.023922	0.104854	0.722249	NA	NA	NA	NA
Podocyte	461	0.476543	0.472683	4.53097e-15	0.0845409	1.34157e-14	0.0108086	1.61509e-05	0.176242	0.424608	0.0744001	NA	NA	NA
Tubule	546	0.492328	0.494385	9.63748e-14	0.540048	3.22793e-18	0.000411918	0.000681885	0.150959	0.568611	0.38083	0.336481	NA	NA
Glom	541	0.437534	0.413143	1.50119e-18	6.81752e-07	1.79434e-08	0.79944	1.43559e-12	0.401061	0.186829	3.05896e-05	0.0139416	0.00045337	NA

## Sheet: %RareSNPs
Category	# Genes	Mean Quantile	Median Quantile	LoF-Tolerant	All	Cancer	hOMIM-Domiant	hOMIM-Recessive	NS-Dominant	NS-Recessive	Mesangial	Podocyte	Tubule	Glom
LoF-Tolerant	95	0.599148	0.580084	NA	NA	NA	NA	NA	NA	NA	NA	NA	NA	NA
All	20079	0.5	0.491309	0.000826346	NA	NA	NA	NA	NA	NA	NA	NA	NA	NA
Cancer	392	0.420281	0.387594	2.8549e-08	5.90224e-08	NA	NA	NA	NA	NA	NA	NA	NA	NA
hOMIM-Dominant	390	0.458953	0.432454	8.40723e-06	0.00536001	0.0502615	NA	NA	NA	NA	NA	NA	NA	NA
hOMIM-Recessive	575	0.465936	0.450994	6.07066e-06	0.00521833	0.00793943	0.655958	NA	NA	NA	NA	NA	NA	NA
NS-Dominant	8	0.382959	0.24106	0.034024	0.251003	0.680652	0.392913	0.322944	NA	NA	NA	NA	NA	NA
NS-Recessive	10	0.418816	0.514393	0.0626605	0.373371	0.97137	0.709303	0.719832	0.89675	NA	NA	NA	NA	NA
Mesangial	483	0.477388	0.450994	9.95283e-05	0.0885231	0.00273465	0.335455	0.560298	0.323822	0.556897	NA	NA	NA	NA
Podocyte	461	0.456121	0.433538	3.51491e-06	0.00123481	0.0521366	0.901704	0.516106	0.400965	0.763579	0.256013	NA	NA	NA
Tubule	546	0.423159	0.391753	9.01024e-09	8.02431e-10	0.835166	0.0483933	0.00504444	0.621765	0.938185	0.00194102	0.0505538	NA	NA
Glom	541	0.414448	0.387594	3.49871e-09	9.72725e-12	0.718892	0.0139869	0.000980746	0.699041	0.885119	0.000276205	0.0137414	0.55843	NA
